# Supplementary material for: Sexual dimorphism of the immune system predicts clinical outcomes in glioblastoma immunotherapy: A systematic review and meta-analysis
Source: Neurooncol Adv. 2022 May 27;4(1):vdac082. doi: 10.1093/noajnl/vdac082 (PMC9268746; doi:10.1093/noajnl/vdac082)
Supplement: vdac082_suppl_Supplementary_Table_S5 [file vdac082_suppl_supplementary_table_s5.xlsx]

## Sheet: Full_List
Gene ID	Symbol	SAGD Group	Species	FPKM(F)	FPKM(M)	Chromosome	log2(M/F ratio)	Padj
ENSG00000137331	IER3	SAGD_00133	Human	1.20253	0	6	-23.67	3.8511e-08
ENSG00000228314	CYP4F29P	SAGD_00002	Human	0.796137	0	21	-23.598	1.7978e-12
ENSG00000189001	SBSN	SAGD_00001	Human	5.21862	0	19	-22.426	0.00012271
ENSG00000211685	IGLC7	SAGD_00077	Human	9.24257	0	22	-21.996	7.5036e-10
ENSG00000178372	CALML5	SAGD_00001	Human	5.42313	0	10	-21.345	0.00034731
ENSG00000134760	DSG1	SAGD_00001	Human	0.873238	0	18	-21.323	0.00034909
ENSG00000203782	LOR	SAGD_00001	Human	3.61122	0	1	-21.283	0.00035861
ENSG00000188508	KRTDAP	SAGD_00001	Human	5.46326	0	19	-21.005	0.00045596
ENSG00000229807	XIST	SAGD_00108	Human	6.42686	0	X	-15.54	2.2274e-15
ENSG00000083782	EPYC	SAGD_00129	Human	16.7155	0	12	-12.532	4.1458e-17
ENSG00000229807	XIST	SAGD_00138	Human	40.77	0.00715433	X	-12.27	4.5894e-09
ENSG00000134184	GSTM1	SAGD_00108	Human	5.12231	0	1	-12.242	2.8908e-10
ENSG00000229807	XIST	SAGD_00016	Human	43.8625	0.0175819	X	-11.376	1.0299e-43
ENSG00000256045	MTRNR2L10	SAGD_00132	Human	6.97018	0.0034209	X	-10.937	0.0425
ENSG00000229807	XIST	SAGD_00131	Human	2.57784	0.00136552	X	-10.84	5.2589e-08
ENSG00000229807	XIST	SAGD_00062	Human	24.4119	0.0141855	X	-10.712	0
ENSG00000229807	XIST	SAGD_00163	Human	16.6102	0.0104924	X	-10.63	2.1413e-141
ENSG00000229807	XIST	SAGD_00133	Human	5.25557	0.00357466	X	-10.485	1.1534e-42
ENSG00000229807	XIST	SAGD_00047	Human	23.722	0.0170564	X	-10.427	1.7365e-176
ENSG00000229807	XIST	SAGD_00075	Human	13.9308	0.00971426	X	-10.407	9.5876e-132
ENSG00000204792	LINC01291	SAGD_00138	Human	1.81109	0	2	-10.254	1.9288e-08
ENSG00000120337	TNFSF18	SAGD_00129	Human	2.65633	0	1	-10.035	7.1938e-11
ENSG00000229807	XIST	SAGD_00043	Human	16.8703	0.0169256	X	-9.9776	0
ENSG00000229807	XIST	SAGD_00072	Human	30.4669	0.032994	X	-9.8928	1.8068e-170
ENSG00000229807	XIST	SAGD_00106	Human	55.2239	0.0493709	X	-9.8439	9.2383e-68
ENSG00000229807	XIST	SAGD_00059	Human	19.1351	0.0193539	X	-9.7753	7.0746e-103
ENSG00000229807	XIST	SAGD_00046	Human	10.5821	0.0107526	X	-9.67	8.309e-122
ENSG00000229807	XIST	SAGD_00071	Human	11.1256	0.01332	X	-9.6671	2.0055e-186
ENSG00000229807	XIST	SAGD_00032	Human	10.841	0.0131811	X	-9.6389	9.2286e-259
ENSG00000229807	XIST	SAGD_00132	Human	4.27507	0.00539589	X	-9.5974	1.1924e-19
ENSG00000229807	XIST	SAGD_00137	Human	15.3078	0.0175373	X	-9.583	1.4969e-25
ENSG00000229807	XIST	SAGD_00050	Human	15.0109	0.0196071	X	-9.5819	0
ENSG00000229807	XIST	SAGD_00064	Human	14.5469	0.0211558	X	-9.4868	1.1044e-267
ENSG00000229807	XIST	SAGD_00037	Human	21.3839	0.0245658	X	-9.4822	2.4342e-96
ENSG00000229807	XIST	SAGD_00058	Human	15.1869	0.0232086	X	-9.4707	0
ENSG00000229807	XIST	SAGD_00052	Human	11.1249	0.015405	X	-9.4464	1.5929e-250
ENSG00000229807	XIST	SAGD_00066	Human	16.7857	0.0241571	X	-9.3628	7.1278e-245
ENSG00000229807	XIST	SAGD_00073	Human	12.9605	0.0202702	X	-9.3234	1.6875e-188
ENSG00000229807	XIST	SAGD_00076	Human	10.821	0.0178352	X	-9.3157	2.7727e-125
ENSG00000229807	XIST	SAGD_00077	Human	20.3839	0.0316623	X	-9.3098	1.0016e-140
ENSG00000150556	LYPD6B	SAGD_00129	Human	2.09253	0.00204367	2	-9.2656	3.5666e-12
ENSG00000229807	XIST	SAGD_00061	Human	13.2785	0.0206596	X	-9.1966	1.1202e-295
ENSG00000229807	XIST	SAGD_00045	Human	12.8044	0.0218435	X	-9.1792	6.2874e-163
ENSG00000229807	XIST	SAGD_00048	Human	11.9191	0.0210798	X	-9.1779	4.3743e-223
ENSG00000168955	TM4SF20	SAGD_00129	Human	37.2795	0.075099	2	-9.0804	4.1896e-131
ENSG00000229807	XIST	SAGD_00069	Human	11.5038	0.0227196	X	-9.0712	4.4087e-104
ENSG00000204792	LINC01291	SAGD_00153	Human	0.444979	0	2	-8.977	0.0002942
ENSG00000229807	XIST	SAGD_00035	Human	10.3797	0.0198343	X	-8.9698	0
ENSG00000229807	XIST	SAGD_00042	Human	7.20497	0.0142381	X	-8.8898	7.9276e-81
ENSG00000229807	XIST	SAGD_00049	Human	11.0338	0.0237327	X	-8.8859	7.6965e-186
ENSG00000229807	XIST	SAGD_00034	Human	14.3531	0.0324909	X	-8.8837	8.6804e-107
ENSG00000229807	XIST	SAGD_00068	Human	10.778	0.0224301	X	-8.8776	5.4693e-142
ENSG00000204257	HLA-DMA	SAGD_00072	Human	0.536132	0.0516395	6	-8.7898	0.00087755
ENSG00000229807	XIST	SAGD_00057	Human	7.48628	0.0176842	X	-8.767	1.6158e-280
ENSG00000256618	MTRNR2L1	SAGD_00106	Human	1517.41	3.28506	17	-8.7453	0.0026716
ENSG00000251209	LINC00923	SAGD_00138	Human	1.50558	0.00236292	15	-8.7186	4.0976e-06
ENSG00000229807	XIST	SAGD_00002	Human	1.78118	0.00431549	X	-8.6885	4.741e-16
ENSG00000229807	XIST	SAGD_00074	Human	20.7927	0.0546658	X	-8.5852	2.2076e-106
ENSG00000102271	KLHL4	SAGD_00129	Human	0.313598	0	X	-8.4862	2.0961e-07
ENSG00000204619	PPP1R11	SAGD_00132	Human	0.28469	0	6	-8.4669	0.0039397
ENSG00000181374	CCL13	SAGD_00129	Human	2.11452	0	17	-8.4658	2.3141e-07
ENSG00000229807	XIST	SAGD_00053	Human	6.92965	0.0192863	X	-8.464	3.126e-125
ENSG00000229807	XIST	SAGD_00067	Human	6.2419	0.0178761	X	-8.4156	1.7844e-190
ENSG00000229807	XIST	SAGD_00158	Human	29.7487	0.0922216	X	-8.4103	2.1951e-220
ENSG00000242207	HOXB-AS4	SAGD_00015	Human	1.79731	0	17	-8.391	0.0013175
ENSG00000259045	MTCO1P2	SAGD_00153	Human	1.68613	0	14	-8.3639	0.002596
ENSG00000229807	XIST	SAGD_00056	Human	5.37456	0.0163632	X	-8.3247	8.8111e-226
ENSG00000177108	ZDHHC22	SAGD_00108	Human	1.18438	0.00397585	14	-8.2909	0.042584
ENSG00000229807	XIST	SAGD_00065	Human	6.28705	0.0212631	X	-8.2676	5.6937e-85
ENSG00000148604	RGR	SAGD_00132	Human	1.11898	0.0037605	10	-8.1831	1.9734e-05
ENSG00000229807	XIST	SAGD_00044	Human	5.22955	0.0184493	X	-8.1822	1.2113e-134
ENSG00000203446	AC004988.1	SAGD_00129	Human	0.833752	0	7	-8.1751	9.8188e-07
ENSG00000268799	AC106774.4	SAGD_00132	Human	1.3029	0	5	-8.0792	0.012758
ENSG00000178734	LMO7DN	SAGD_00129	Human	2.98416	0.0209554	13	-8.0635	5.2237e-09
ENSG00000284484	AC025287.4	SAGD_00132	Human	0.420644	0	16	-8.0626	0.0060386
ENSG00000215397	SCRT2	SAGD_00138	Human	0.45037	0	20	-8.0284	0.00087931
ENSG00000204619	PPP1R11	SAGD_00133	Human	0.182003	0	6	-7.9997	0.00044212
ENSG00000280809	LINC00836	SAGD_00002	Human	0.857389	0.00303065	10	-7.9627	7.9042e-05
ENSG00000234460	AL772337.3	SAGD_00138	Human	2.11551	0	9	-7.9591	0.0075173
ENSG00000203706	SERTAD4-AS1	SAGD_00129	Human	1.25399	0	1	-7.9426	3.0795e-06
ENSG00000077420	APBB1IP	SAGD_00132	Human	0.127763	0	10	-7.9241	0.016781
ENSG00000204481	PRAMEF14	SAGD_00132	Human	0.208327	0	1	-7.9233	0.013817
ENSG00000229807	XIST	SAGD_00063	Human	2.504	0.00919767	X	-7.9229	1.0632e-225
ENSG00000276778	LINC02227	SAGD_00138	Human	0.415179	0	5	-7.9152	0.011545
ENSG00000142789	CELA3A	SAGD_00132	Human	0.395142	0	1	-7.9124	0.011147
ENSG00000229807	XIST	SAGD_00039	Human	3.17956	0.0111414	X	-7.9101	6.2483e-125
ENSG00000270641	TSIX	SAGD_00035	Human	0.066182	0.000229968	X	-7.9051	8.4849e-43
ENSG00000186297	GABRA5	SAGD_00138	Human	0.324794	0	15	-7.8519	0.019445
ENSG00000229807	XIST	SAGD_00014	Human	26.5166	0.110276	X	-7.8147	5.6404e-46
ENSG00000163599	CTLA4	SAGD_00129	Human	0.536326	0	2	-7.8013	5.5608e-06
ENSG00000229807	XIST	SAGD_00060	Human	3.87295	0.0110792	X	-7.7949	1.1613e-78
ENSG00000204478	PRAMEF20	SAGD_00132	Human	0.273092	0	1	-7.786	0.017135
ENSG00000172348	RCAN2	SAGD_00129	Human	15.3334	0.0772588	6	-7.7643	1.6552e-123
ENSG00000229807	XIST	SAGD_00055	Human	3.06536	0.0116699	X	-7.7631	9.4907e-102
ENSG00000188778	ADRB3	SAGD_00051	Human	8.87967	0.0491262	8	-7.761	1.9541e-96
ENSG00000157368	IL34	SAGD_00129	Human	5.3819	0.0172563	16	-7.6859	1.2365e-27
ENSG00000116721	PRAMEF1	SAGD_00132	Human	0.4443	0.00220802	1	-7.667	0.017101
ENSG00000188580	NKAIN2	SAGD_00129	Human	0.626928	0.00582676	6	-7.6449	5.3722e-08
ENSG00000253134	AC025437.1	SAGD_00138	Human	3.71224	0	5	-7.6372	0.026425
ENSG00000223414	LINC00473	SAGD_00051	Human	22.9519	0.1553	6	-7.6021	1.4826e-46
ENSG00000249156	AC233724.6	SAGD_00132	Human	0.345456	0	5	-7.5864	0.03014
ENSG00000270641	TSIX	SAGD_00053	Human	0.0488281	8.35577e-05	X	-7.5833	1.4219e-41
ENSG00000250579	AC022424.1	SAGD_00051	Human	21.676	0.134838	5	-7.5733	3.7837e-85
ENSG00000204792	LINC01291	SAGD_00132	Human	0.499361	0.00254295	2	-7.572	0.0016274
ENSG00000230522	MBD3L2	SAGD_00132	Human	0.457555	0	19	-7.5367	0.030681
ENSG00000105550	FGF21	SAGD_00132	Human	0.730228	0.00398021	19	-7.5081	0.018483
ENSG00000223930	AC109779.1	SAGD_00129	Human	0.330258	0	3	-7.492	2.3313e-05
ENSG00000162692	VCAM1	SAGD_00129	Human	46.9959	0.259322	1	-7.4842	0
ENSG00000196616	ADH1B	SAGD_00129	Human	0.0850559	0	4	-7.4826	2.6245e-05
ENSG00000235268	KDM4E	SAGD_00132	Human	0.148827	0	11	-7.47	0.01263
ENSG00000229807	XIST	SAGD_00038	Human	2.35285	0.0141362	X	-7.4639	3.2256e-127
ENSG00000127954	STEAP4	SAGD_00129	Human	0.199089	0.000685343	7	-7.447	2.0401e-07
ENSG00000213921	LEUTX	SAGD_00132	Human	0.453865	0	19	-7.4404	0.033847
ENSG00000123560	PLP1	SAGD_00129	Human	0.358952	0.00126796	X	-7.413	2.3869e-07
ENSG00000182315	MBD3L3	SAGD_00132	Human	0.419485	0	19	-7.3709	0.03299
ENSG00000106560	GIMAP2	SAGD_00129	Human	0.397096	0	7	-7.3627	4.4746e-05
ENSG00000123572	NRK	SAGD_00129	Human	0.0869852	0	X	-7.3627	4.4746e-05
ENSG00000158445	KCNB1	SAGD_00108	Human	2.09565	0.0128801	20	-7.3466	0.019257
ENSG00000057294	PKP2	SAGD_00129	Human	0.864626	0.00694446	12	-7.3248	0.00011121
ENSG00000267683	AC008991.2	SAGD_00129	Human	1.6432	0	19	-7.306	5.8013e-05
ENSG00000204642	HLA-F	SAGD_00132	Human	0.0737151	0	6	-7.2939	0.0096814
ENSG00000251718	RNU2-13P	SAGD_00051	Human	15.6197	0.0997744	2	-7.293	2.3157e-23
ENSG00000120057	SFRP5	SAGD_00132	Human	51.1327	0.30536	10	-7.2876	6.599e-09
ENSG00000163751	CPA3	SAGD_00129	Human	0.430008	0	3	-7.2844	5.7004e-05
ENSG00000211662	IGLV3-21	SAGD_00077	Human	9.15571	0.0511562	22	-7.2824	0.0061175
ENSG00000163431	LMOD1	SAGD_00129	Human	13.9909	0.0896864	1	-7.2432	3.0481e-143
ENSG00000109072	VTN	SAGD_00108	Human	9.13758	0.0608941	17	-7.2355	0.013911
ENSG00000163884	KLF15	SAGD_00129	Human	0.674835	0.002706	3	-7.232	6.4382e-07
ENSG00000211663	IGLV3-19	SAGD_00077	Human	10.3046	0.0585723	22	-7.1962	0.0015513
ENSG00000218617	AL121949.3	SAGD_00015	Human	1.30385	0	6	-7.1538	0.046574
ENSG00000229807	XIST	SAGD_00054	Human	2.63024	0.0172427	X	-7.1365	3.7409e-126
ENSG00000266750	MIR4645	SAGD_00132	Human	3.67768	0	6	-7.1363	0.0017477
ENSG00000180532	ZSCAN4	SAGD_00132	Human	0.996931	0.00704905	19	-7.1327	0.0011827
ENSG00000232629	HLA-DQB2	SAGD_00108	Human	0.491283	0.00331254	6	-7.1087	0.039576
ENSG00000135222	CSN2	SAGD_00037	Human	21.0047	19.6726	4	-7.0885	0.0074606
ENSG00000124256	ZBP1	SAGD_00132	Human	0.0513602	0	20	-7.0512	0.038144
ENSG00000135116	HRK	SAGD_00129	Human	2.92661	0.0170633	12	-7.0437	2.9044e-55
ENSG00000229807	XIST	SAGD_00051	Human	28.8619	0.267353	X	-7.0309	1.8497e-285
ENSG00000229807	XIST	SAGD_00070	Human	2.64182	0.0181864	X	-7.0187	9.7652e-42
ENSG00000185149	NPY2R	SAGD_00129	Human	0.181824	0	4	-7.0145	0.00017918
ENSG00000144010	TRIM43B	SAGD_00132	Human	0.401223	0.00313788	2	-6.9638	0.034597
ENSG00000214076	CPSF1P1	SAGD_00138	Human	0.628367	0.00572082	22	-6.9611	0.048418
ENSG00000144285	SCN1A	SAGD_00129	Human	0.169042	0.000909557	2	-6.9495	4.0015e-09
ENSG00000229807	XIST	SAGD_00033	Human	2.4327	0.021288	X	-6.9054	8.5509e-26
ENSG00000211898	IGHD	SAGD_00077	Human	3.58315	0.025918	14	-6.8552	0.028901
ENSG00000267636	AC008992.1	SAGD_00051	Human	10.5378	0.108858	19	-6.8519	2.6845e-46
ENSG00000229807	XIST	SAGD_00135	Human	1.42749	0.0118983	X	-6.8364	7.4306e-36
ENSG00000174358	SLC6A19	SAGD_00132	Human	0.0435881	0	5	-6.8192	0.0012916
ENSG00000230712	GGTLC4P	SAGD_00129	Human	0.858643	0	22	-6.8161	0.00042822
ENSG00000273259	AL049839.2	SAGD_00132	Human	0.0733827	0	14	-6.8059	0.0022556
ENSG00000235505	AP002004.1	SAGD_00129	Human	0.130652	0	11	-6.7994	0.00047419
ENSG00000253755	IGHGP	SAGD_00077	Human	4.83414	0.0371945	14	-6.792	0.026659
ENSG00000283662	AC138904.3	SAGD_00132	Human	0.0829597	0	16	-6.7918	0.025738
ENSG00000154864	PIEZO2	SAGD_00129	Human	5.01257	0.0444044	18	-6.7801	1.587e-216
ENSG00000211642	IGLV10-54	SAGD_00037	Human	2.92229	0.0209037	22	-6.7704	3.1234e-15
ENSG00000233639	LINC01158	SAGD_00129	Human	0.660114	0	2	-6.7686	0.00048477
ENSG00000261573	AL157402.2	SAGD_00129	Human	1.32143	0	1	-6.7514	0.00051228
ENSG00000206557	TRIM71	SAGD_00132	Human	0.0246698	0	3	-6.7411	0.048522
ENSG00000157765	SLC34A2	SAGD_00132	Human	0.666396	0.00637479	4	-6.7285	0.0039763
ENSG00000177791	MYOZ1	SAGD_00129	Human	0.858265	0.00500109	10	-6.702	1.0888e-05
ENSG00000150782	IL18	SAGD_00129	Human	2.82892	0.0367141	11	-6.6667	2.1334e-23
ENSG00000125355	TMEM255A	SAGD_00051	Human	8.05331	0.0962394	X	-6.6462	5.7433e-190
ENSG00000229292	RFPL4AL1	SAGD_00132	Human	0.217801	0	19	-6.642	0.029232
ENSG00000258545	RHOXF1-AS1	SAGD_00129	Human	0.97094	0.0128904	X	-6.6404	2.3668e-08
ENSG00000240563	L1TD1	SAGD_00129	Human	0.13113	0	1	-6.6275	0.00082545
ENSG00000272825	AL844908.1	SAGD_00129	Human	7.19113	0.0729677	21	-6.6271	2.0804e-15
ENSG00000164188	RANBP3L	SAGD_00129	Human	3.19114	0.0405451	5	-6.621	8.112e-34
ENSG00000100433	KCNK10	SAGD_00132	Human	0.0242983	0	14	-6.6036	0.0043261
ENSG00000053108	FSTL4	SAGD_00138	Human	0.440523	0.00326261	5	-6.6029	0.004773
ENSG00000204642	HLA-F	SAGD_00133	Human	0.0377568	0	6	-6.5992	0.040107
ENSG00000171199	OPRPN	SAGD_00037	Human	8.16051	1.05346	4	-6.5953	3.1095e-08
ENSG00000128262	POM121L9P	SAGD_00129	Human	1.12366	0.0172821	22	-6.5425	8.9315e-19
ENSG00000185860	CCDC190	SAGD_00129	Human	0.272794	0.00178561	1	-6.5325	2.407e-05
ENSG00000072657	TRHDE	SAGD_00129	Human	0.0393247	0	12	-6.5311	0.0011856
ENSG00000259847	LINC02126	SAGD_00051	Human	5.06758	0.0665047	16	-6.5086	5.539e-41
ENSG00000211592	IGKC	SAGD_00077	Human	1157.29	11.1738	2	-6.4963	6.3783e-05
ENSG00000154415	PPP1R3A	SAGD_00132	Human	0.517513	0.00572247	7	-6.4935	0.0064337
ENSG00000271474	AC106881.1	SAGD_00129	Human	0.135171	0	4	-6.4704	0.0014937
ENSG00000175899	A2M	SAGD_00129	Human	2.40967	0.0207313	12	-6.4679	1.5479e-49
ENSG00000270641	TSIX	SAGD_00054	Human	0.0342873	0.000270652	X	-6.4505	4.659e-14
ENSG00000231877	AL359551.1	SAGD_00129	Human	0.152444	0	1	-6.4305	0.0017595
ENSG00000198914	POU3F3	SAGD_00129	Human	1.65454	0.0180423	2	-6.4298	2.9594e-17
ENSG00000136275	C7orf69	SAGD_00129	Human	2.428	0.0190759	7	-6.4116	2.2604e-07
ENSG00000226012	AP001434.1	SAGD_00129	Human	1.49839	0	21	-6.4069	0.0019029
ENSG00000137310	TCF19	SAGD_00133	Human	0.0822472	0.00113928	6	-6.4008	0.021956
ENSG00000169688	MT1B	SAGD_00019	Human	12.4388	0	16	-6.3812	0.0066578
ENSG00000072952	MRVI1	SAGD_00129	Human	4.42968	0.0459058	11	-6.3805	1.9859e-110
ENSG00000270641	TSIX	SAGD_00058	Human	0.0280907	0.000429649	X	-6.3778	3.8082e-29
ENSG00000155792	DEPTOR	SAGD_00129	Human	17.5579	0.20202	8	-6.375	1.2041e-149
ENSG00000105825	TFPI2	SAGD_00051	Human	18.7199	0.27672	7	-6.3717	4.1467e-65
ENSG00000265786	LINC01906	SAGD_00129	Human	0.850612	0	18	-6.3665	0.0023615
ENSG00000231437	LINC01750	SAGD_00129	Human	0.116299	0	1	-6.3633	0.0022021
ENSG00000158258	CLSTN2	SAGD_00051	Human	34.9947	0.522236	3	-6.3552	2.1142e-137
ENSG00000173714	WFIKKN2	SAGD_00051	Human	97.953	1.50151	17	-6.3431	2.3146e-65
ENSG00000211677	IGLC2	SAGD_00077	Human	196.944	2.15268	22	-6.3403	0.000566
ENSG00000230834	AC068580.2	SAGD_00132	Human	0.489424	0	11	-6.32	0.011141
ENSG00000271447	MMP28	SAGD_00129	Human	0.141536	0	17	-6.2981	0.0029246
ENSG00000149043	SYT8	SAGD_00129	Human	0.0855006	0	11	-6.2968	0.0027408
ENSG00000257642	AC011313.1	SAGD_00129	Human	0.732595	0	12	-6.2968	0.0027408
ENSG00000137674	MMP20	SAGD_00132	Human	0.0619153	0	11	-6.2911	0.043754
ENSG00000275226	LINC00547	SAGD_00129	Human	0.317621	0.00737927	13	-6.2891	5.9761e-05
ENSG00000115523	GNLY	SAGD_00132	Human	1.24839	0.0156876	2	-6.2846	0.0011058
ENSG00000229425	AJ009632.2	SAGD_00132	Human	0.095328	0.00117078	21	-6.276	0.0026763
ENSG00000224330	AC005019.2	SAGD_00129	Human	1.0932	0	7	-6.272	0.0029743
ENSG00000250889	LINC01336	SAGD_00129	Human	0.489068	0	5	-6.2688	0.0036173
ENSG00000132465	JCHAIN	SAGD_00077	Human	64.9855	0.729359	4	-6.2536	0.0021016
ENSG00000251664	PCDHA12	SAGD_00129	Human	0.071022	0	5	-6.2487	0.003178
ENSG00000204397	CARD16	SAGD_00129	Human	0.574373	0.00456557	11	-6.2482	9.0209e-05
ENSG00000227449	FGF7P6	SAGD_00129	Human	0.129338	0	9	-6.2476	0.0032943
ENSG00000266995	AP001542.1	SAGD_00129	Human	1.91363	0	18	-6.2462	0.0036156
ENSG00000268560	AC010636.1	SAGD_00051	Human	17.3373	0.270932	19	-6.2335	3.8537e-34
ENSG00000094796	KRT31	SAGD_00129	Human	0.238054	0	17	-6.224	0.0034721
ENSG00000138483	CCDC54	SAGD_00129	Human	0.263112	0	3	-6.224	0.0034721
ENSG00000267650	AC008742.1	SAGD_00129	Human	0.325565	0	19	-6.224	0.0034721
ENSG00000242534	IGKV2D-28	SAGD_00037	Human	8.08314	0.0948125	2	-6.2087	2.3719e-18
ENSG00000251226	AP001999.1	SAGD_00132	Human	0.21791	0.00292365	11	-6.2036	0.00074463
ENSG00000269404	SPIB	SAGD_00132	Human	0.0948545	0.00122261	19	-6.2	0.0039763
ENSG00000259345	AC013652.1	SAGD_00129	Human	1.25596	0.0181978	15	-6.1995	1.19e-30
ENSG00000249790	AC092490.1	SAGD_00129	Human	0.400393	0.00338161	12	-6.1693	0.0001331
ENSG00000163739	CXCL1	SAGD_00130	Human	26.4626	0.353312	4	-6.1682	1.1201e-11
ENSG00000270641	TSIX	SAGD_00131	Human	0.00451045	2.22708e-05	X	-6.1529	1.2233e-18
ENSG00000270641	TSIX	SAGD_00052	Human	0.0140807	5.04153e-05	X	-6.1503	8.4611e-23
ENSG00000241770	AC104411.1	SAGD_00129	Human	1.11773	0	3	-6.147	0.0048725
ENSG00000253187	HOXA10-AS	SAGD_00015	Human	1.96843	0.0283597	7	-6.1438	0.018518
ENSG00000105509	HAS1	SAGD_00051	Human	18.2018	0.319973	19	-6.1357	3.6256e-53
ENSG00000070190	DAPP1	SAGD_00132	Human	0.0313418	0	4	-6.1284	0.028811
ENSG00000171551	ECEL1	SAGD_00051	Human	101.716	1.81006	2	-6.11	2.4184e-53
ENSG00000186265	BTLA	SAGD_00129	Human	0.0946107	0	3	-6.0972	0.0052493
ENSG00000230018	PPIAP39	SAGD_00129	Human	0.697714	0	10	-6.0961	0.0052991
ENSG00000099998	GGT5	SAGD_00129	Human	3.55296	0.0454366	22	-6.0932	2.8338e-74
ENSG00000201852	RNU6-702P	SAGD_00051	Human	8.14544	0.140468	18	-6.0823	6.5461e-23
ENSG00000202248	RNA5SP85	SAGD_00051	Human	15.2968	0.274462	2	-6.0746	7.1081e-18
ENSG00000284508	MIR133A2	SAGD_00132	Human	1.33278	0	20	-6.0738	0.040175
ENSG00000261409	AL035425.3	SAGD_00051	Human	3.40671	0.060263	X	-6.0711	7.6346e-102
ENSG00000109625	CPZ	SAGD_00051	Human	5.36093	0.0946188	4	-6.0693	1.8698e-78
ENSG00000261706	LINC00165	SAGD_00129	Human	0.412671	0	21	-6.0686	0.0059098
ENSG00000146678	IGFBP1	SAGD_00051	Human	26.7042	0.174385	7	-6.0638	2.2586e-19
ENSG00000279400	AC008957.3	SAGD_00129	Human	0.68219	0.00687482	5	-6.0622	2.5471e-06
ENSG00000186081	KRT5	SAGD_00132	Human	0.439769	0.00609736	12	-6.0613	0.00016026
ENSG00000168329	CX3CR1	SAGD_00129	Human	1.0372	0.0105427	3	-6.0538	5.28e-14
ENSG00000225972	MTND1P23	SAGD_00075	Human	248.984	3.60089	1	-6.0427	2.2848e-13
ENSG00000118972	FGF23	SAGD_00019	Human	13.0806	0.224768	12	-6.0404	0.00066684
ENSG00000270641	TSIX	SAGD_00076	Human	0.0144417	0.000146518	X	-6.0305	3.9131e-24
ENSG00000124749	COL21A1	SAGD_00129	Human	2.46545	0.0321416	6	-6.0277	4.1387e-61
ENSG00000284709	KF456110.1	SAGD_00129	Human	0.8567	0	15	-6.0145	0.0067831
ENSG00000270641	TSIX	SAGD_00065	Human	0.0106019	0	X	-6.009	1.0297e-24
ENSG00000214128	TMEM213	SAGD_00037	Human	1.4399	0.0235246	7	-6.0031	1.4467e-10
ENSG00000228495	LINC01013	SAGD_00129	Human	2.89104	0.0452448	6	-6.0024	1.5517e-43
ENSG00000204623	ZNRD1ASP	SAGD_00062	Human	0.0352747	0.0152614	6	-5.9915	0.027039
ENSG00000211655	IGLV1-36	SAGD_00037	Human	1.5831	0.0162451	22	-5.9686	1.1988e-06
ENSG00000244094	SPRR2F	SAGD_00051	Human	76.3437	1.47748	1	-5.9634	1.593e-45
ENSG00000188000	OR7D2	SAGD_00138	Human	1.28154	0.0216766	19	-5.9604	2.5481e-06
ENSG00000211664	IGLV2-18	SAGD_00037	Human	5.01215	0.0762258	22	-5.9521	4.3292e-11
ENSG00000267530	LINC01836	SAGD_00129	Human	0.957137	0.0281091	19	-5.9345	0.00029189
ENSG00000270641	TSIX	SAGD_00070	Human	0.0268162	0.00019377	X	-5.9198	7.237e-08
ENSG00000256618	MTRNR2L1	SAGD_00039	Human	1.13004	0.106986	17	-5.9197	0.0028412
ENSG00000060718	COL11A1	SAGD_00129	Human	133.928	2.20738	1	-5.9143	0
ENSG00000154856	APCDD1	SAGD_00129	Human	0.050894	0	18	-5.8958	0.0098077
ENSG00000270641	TSIX	SAGD_00163	Human	0.0163127	0	X	-5.8933	2.6459e-25
ENSG00000207959	MIR656	SAGD_00051	Human	15.2943	0.295682	14	-5.8878	6.2221e-14
ENSG00000211611	IGKV6-21	SAGD_00037	Human	1.07656	0	2	-5.879	7.6487e-07
ENSG00000166448	TMEM130	SAGD_00129	Human	3.98408	0.0625824	7	-5.8747	5.4866e-67
ENSG00000133169	BEX1	SAGD_00129	Human	3.36592	0.0744481	X	-5.8688	3.7031e-11
ENSG00000110042	DTX4	SAGD_00129	Human	2.17585	0.0379065	11	-5.8674	6.6794e-48
ENSG00000279965	AL390755.1	SAGD_00129	Human	0.146698	0	13	-5.8655	0.010632
ENSG00000225790	AC007953.1	SAGD_00129	Human	0.526862	0	3	-5.8642	0.010996
ENSG00000152430	BOLL	SAGD_00132	Human	0.0790918	0.001345	2	-5.8618	0.013623
ENSG00000171385	KCND3	SAGD_00129	Human	2.42998	0.0402234	1	-5.8529	9.6089e-69
ENSG00000183160	TMEM119	SAGD_00129	Human	79.7368	1.29971	12	-5.8472	0
ENSG00000254192	AC011365.2	SAGD_00129	Human	0.363662	0	5	-5.8366	0.012735
ENSG00000231123	SPATA20P1	SAGD_00129	Human	1.62155	0.0175952	21	-5.8169	0.00065326
ENSG00000283740	AC233724.15	SAGD_00132	Human	0.25236	0.00435802	5	-5.8118	0.040771
ENSG00000133135	RNF128	SAGD_00129	Human	2.58428	0.0535921	X	-5.8095	1.1331e-32
ENSG00000106538	RARRES2	SAGD_00129	Human	9.47359	0.147205	7	-5.8062	2.3594e-65
ENSG00000280322	AL035425.4	SAGD_00051	Human	1.43994	0.0305595	X	-5.8028	7.1528e-28
ENSG00000270641	TSIX	SAGD_00067	Human	0.012339	4.65114e-05	X	-5.7899	4.0659e-24
ENSG00000204099	NEU4	SAGD_00132	Human	0.193263	0.00341324	2	-5.7894	0.00035521
ENSG00000204655	MOG	SAGD_00033	Human	0.445611	0.308822	6	-5.7885	0.022585
ENSG00000143631	FLG	SAGD_00129	Human	3.81018	0.0703081	1	-5.7699	2.1341e-173
ENSG00000229807	XIST	SAGD_00041	Human	3.24295	0.0761651	X	-5.7684	2.8426e-17
ENSG00000134121	CHL1	SAGD_00132	Human	0.208549	0.00355574	3	-5.7669	3.9456e-05
ENSG00000223458	LMO7DN-IT1	SAGD_00129	Human	8.85161	0.252559	13	-5.764	7.0092e-11
ENSG00000103888	CEMIP	SAGD_00129	Human	401.346	7.42077	15	-5.7453	0
ENSG00000204291	COL15A1	SAGD_00129	Human	13.1828	0.237695	9	-5.7324	0
ENSG00000078725	BRINP1	SAGD_00129	Human	8.84199	0.154356	9	-5.7267	1.0676e-26
ENSG00000184113	CLDN5	SAGD_00132	Human	73.5687	1.29271	22	-5.7256	5.887e-07
ENSG00000114349	GNAT1	SAGD_00132	Human	0.426191	0.00765697	3	-5.7244	7.4812e-05
ENSG00000211639	IGLV4-60	SAGD_00106	Human	22.4284	0.610718	22	-5.7234	0.017479
ENSG00000164729	SLC35G3	SAGD_00132	Human	0.141947	0.00261177	17	-5.7173	0.030079
ENSG00000136514	RTP4	SAGD_00129	Human	0.427777	0.00495925	3	-5.7106	0.00089298
ENSG00000154975	CA10	SAGD_00163	Human	1.57567	0.418369	17	-5.7033	2.2718e-05
ENSG00000198502	HLA-DRB5	SAGD_00108	Human	198.105	3.96591	6	-5.7031	0.0013878
ENSG00000270641	TSIX	SAGD_00032	Human	0.0121221	0.000153694	X	-5.703	5.0102e-23
ENSG00000231535	LINC00278	SAGD_00129	Human	0.344773	0	Y	-5.701	0.017546
ENSG00000146666	LINC00525	SAGD_00129	Human	0.222967	0	7	-5.6994	0.017026
ENSG00000179799	OR7E22P	SAGD_00129	Human	0.207427	0	3	-5.6994	0.017026
ENSG00000236013	AL138737.1	SAGD_00129	Human	0.12871	0	6	-5.6994	0.017026
ENSG00000277734	TRAC	SAGD_00129	Human	0.680623	0.00789619	14	-5.6986	0.0010383
ENSG00000272763	AC103702.2	SAGD_00015	Human	2.81608	0.0560928	17	-5.6976	0.0016586
ENSG00000204792	LINC01291	SAGD_00108	Human	0.708765	0.0140183	2	-5.6971	4.1895e-06
ENSG00000211649	IGLV7-46	SAGD_00037	Human	5.95664	0.1062	22	-5.6952	1.083e-15
ENSG00000115461	IGFBP5	SAGD_00051	Human	1051.15	25.0888	2	-5.6879	1.6589e-60
ENSG00000155269	GPR78	SAGD_00051	Human	2.23423	0.0515603	4	-5.6781	3.1283e-80
ENSG00000227039	ITGB2-AS1	SAGD_00129	Human	1.04463	0.0263836	21	-5.6779	3.0329e-10
ENSG00000140022	STON2	SAGD_00129	Human	0.482779	0.0104354	14	-5.6726	1.5154e-14
ENSG00000132329	RAMP1	SAGD_00129	Human	22.7529	0.429251	2	-5.668	7.1908e-99
ENSG00000184374	COLEC10	SAGD_00129	Human	0.15417	0	8	-5.6632	0.018939
ENSG00000226194	LINC02519	SAGD_00129	Human	0.095028	0	6	-5.6613	0.020439
ENSG00000270641	TSIX	SAGD_00066	Human	0.0194236	0.000320025	X	-5.6569	3.8509e-24
ENSG00000125740	FOSB	SAGD_00051	Human	67.2465	1.72114	19	-5.6505	1.3924e-20
ENSG00000211598	IGKV4-1	SAGD_00077	Human	10.7093	0.190104	2	-5.6494	0.0087857
ENSG00000007237	GAS7	SAGD_00129	Human	0.977171	0.0238163	17	-5.6441	2.1279e-36
ENSG00000184408	KCND2	SAGD_00129	Human	0.571375	0.0159817	7	-5.64	2.1793e-12
ENSG00000198650	TAT	SAGD_00129	Human	0.11694	0.00142531	16	-5.6395	0.0011796
ENSG00000269466	H3.Y	SAGD_00132	Human	1.08294	0.022026	5	-5.6319	0.021614
ENSG00000270641	TSIX	SAGD_00056	Human	0.0101624	0.000104417	X	-5.6314	1.1056e-24
ENSG00000251546	IGKV1D-39	SAGD_00037	Human	5.81786	0.577014	2	-5.6309	9.3828e-14
ENSG00000233237	LINC00472	SAGD_00129	Human	1.13569	0.0156685	6	-5.6305	6.6963e-15
ENSG00000153064	BANK1	SAGD_00129	Human	1.05834	0.0219756	4	-5.6304	5.5806e-25
ENSG00000269553	U62631.1	SAGD_00051	Human	14.9056	0.36374	19	-5.6289	2.4987e-52
ENSG00000211938	IGHV3-7	SAGD_00037	Human	7.18692	0.12461	14	-5.6273	1.2577e-13
ENSG00000270641	TSIX	SAGD_00068	Human	0.013246	8.3149e-05	X	-5.6266	8.0627e-22
ENSG00000113532	ST8SIA4	SAGD_00129	Human	0.985586	0.0214498	5	-5.619	3.31e-29
ENSG00000167531	LALBA	SAGD_00037	Human	36.5728	21.0368	12	-5.6098	0.00053053
ENSG00000270641	TSIX	SAGD_00059	Human	0.0130531	0.000147159	X	-5.6092	3.3909e-13
ENSG00000211679	IGLC3	SAGD_00077	Human	65.9182	1.17397	22	-5.606	0.026659
ENSG00000039068	CDH1	SAGD_00129	Human	0.28283	0.00645431	16	-5.5939	1.8875e-07
ENSG00000204287	HLA-DRA	SAGD_00129	Human	0.193166	0	6	-5.5911	0.02312
ENSG00000130598	TNNI2	SAGD_00132	Human	160.013	3.17718	11	-5.5901	0.0077508
ENSG00000211966	IGHV5-51	SAGD_00037	Human	2.90461	0.0542753	14	-5.5878	8.013e-08
ENSG00000115380	EFEMP1	SAGD_00051	Human	88.6089	2.2586	2	-5.5863	3.5011e-106
ENSG00000162630	B3GALT2	SAGD_00129	Human	5.09678	0.0961947	1	-5.575	2.6285e-62
ENSG00000080573	COL5A3	SAGD_00129	Human	28.0831	0.564355	19	-5.571	0
ENSG00000168748	CA7	SAGD_00132	Human	0.140809	0.00289225	16	-5.5703	0.010846
ENSG00000010030	ETV7	SAGD_00129	Human	1.29399	0.0309034	6	-5.5624	0.016004
ENSG00000231574	LINC02015	SAGD_00129	Human	0.530587	0.00769385	3	-5.5597	7.7578e-07
ENSG00000183287	CCBE1	SAGD_00051	Human	12.422	0.322591	18	-5.5567	8.2299e-63
ENSG00000224568	LINC01886	SAGD_00132	Human	0.319297	0.00649377	2	-5.5527	0.0060721
ENSG00000270641	TSIX	SAGD_00075	Human	0.00876305	6.54311e-05	X	-5.5489	2.1808e-18
ENSG00000171209	CSN3	SAGD_00037	Human	3.12996	63.2944	4	-5.54	0.0001136
ENSG00000133124	IRS4	SAGD_00051	Human	0.971433	0.0250853	X	-5.5388	5.2826e-57
ENSG00000211962	IGHV1-46	SAGD_00037	Human	0.957613	0.0158377	14	-5.5324	4.1651e-08
ENSG00000146374	RSPO3	SAGD_00129	Human	1.13691	0.0169697	6	-5.5258	3.7273e-14
ENSG00000144015	TRIM43	SAGD_00132	Human	0.579464	0.012717	2	-5.5242	0.039652
ENSG00000264655	PPIAP54	SAGD_00129	Human	0.481986	0	17	-5.5135	0.028455
ENSG00000178125	PPP1R42	SAGD_00129	Human	0.103294	0	8	-5.5117	0.027801
ENSG00000229051	LINC01788	SAGD_00129	Human	0.110306	0	1	-5.5098	0.02932
ENSG00000211670	IGLV3-9	SAGD_00037	Human	1.73831	0.0412182	22	-5.5042	1.5692e-07
ENSG00000236045	AL031283.3	SAGD_00132	Human	0.681566	0.0148153	1	-5.4964	0.00042517
ENSG00000272512	AL645608.8	SAGD_00132	Human	0.117119	0.0025091	1	-5.4903	0.023302
ENSG00000170889	RPS9	SAGD_00132	Human	0.167741	0.00366157	19	-5.4893	0.018483
ENSG00000197584	KCNMB2	SAGD_00051	Human	1.37187	0.0364075	3	-5.489	9.7463e-49
ENSG00000164342	TLR3	SAGD_00129	Human	1.00686	0.0198815	4	-5.4845	3.0513e-26
ENSG00000186493	C5orf38	SAGD_00129	Human	1.99586	0.0541254	5	-5.4781	3.426e-15
ENSG00000182985	CADM1	SAGD_00129	Human	1.00043	0.0248744	11	-5.4765	3.0784e-10
ENSG00000144229	THSD7B	SAGD_00129	Human	0.0920102	0.00361706	2	-5.474	0.0016397
ENSG00000116748	AMPD1	SAGD_00132	Human	0.15674	0.0034456	1	-5.4737	0.0095195
ENSG00000170549	IRX1	SAGD_00129	Human	0.122339	0	5	-5.4721	0.030857
ENSG00000211685	IGLC7	SAGD_00037	Human	3.2916	0.0692997	22	-5.472	1.9068e-06
ENSG00000249158	PCDHA11	SAGD_00129	Human	0.035804	0	5	-5.4703	0.03111
ENSG00000229807	XIST	SAGD_00040	Human	4.9255	0.437216	X	-5.4676	9.4701e-11
ENSG00000226278	PSPHP1	SAGD_00014	Human	10.3828	0.243386	7	-5.4675	0.00021574
ENSG00000211893	IGHG2	SAGD_00077	Human	6.05829	0.120634	14	-5.4669	0.00053586
ENSG00000243264	IGKV2D-29	SAGD_00037	Human	2.2758	0.0471293	2	-5.4591	3.0092e-09
ENSG00000013297	CLDN11	SAGD_00129	Human	9.67349	0.223266	3	-5.4584	3.965e-135
ENSG00000198133	TMEM229B	SAGD_00129	Human	0.48201	0.00987742	14	-5.456	1.6297e-12
ENSG00000270641	TSIX	SAGD_00044	Human	0.0123337	0.000183025	X	-5.4515	2.4576e-13
ENSG00000133083	DCLK1	SAGD_00129	Human	3.6671	0.0826462	13	-5.4483	2.2465e-195
ENSG00000115468	EFHD1	SAGD_00129	Human	21.1719	0.509894	2	-5.436	1.1007e-64
ENSG00000249641	HOXC13-AS	SAGD_00037	Human	0.466572	0.00948572	12	-5.4342	1.1447e-08
ENSG00000182836	PLCXD3	SAGD_00051	Human	15.3101	0.434193	5	-5.4316	1.4543e-59
ENSG00000135312	HTR1B	SAGD_00129	Human	0.108801	0	6	-5.4295	0.033869
ENSG00000237220	AC104777.3	SAGD_00129	Human	0.403461	0	2	-5.4295	0.033869
ENSG00000162873	KLHDC8A	SAGD_00051	Human	184.889	5.17002	1	-5.4292	4.6244e-67
ENSG00000235563	AL445183.2	SAGD_00129	Human	0.116286	0	1	-5.4276	0.035256
ENSG00000259278	AC087878.1	SAGD_00129	Human	0.379045	0	15	-5.4276	0.035256
ENSG00000254348	AC120036.3	SAGD_00129	Human	0.840849	0	8	-5.4242	0.040354
ENSG00000270641	TSIX	SAGD_00049	Human	0.00968836	0.000143532	X	-5.4218	1.5242e-23
ENSG00000228997	AL136452.1	SAGD_00129	Human	1.24057	0.0175551	10	-5.4201	0.0027248
ENSG00000228709	LINC02575	SAGD_00132	Human	0.257437	0.005905	21	-5.4199	0.044119
ENSG00000270641	TSIX	SAGD_00072	Human	0.0257637	0.000667982	X	-5.418	1.264e-35
ENSG00000270641	TSIX	SAGD_00158	Human	0.104212	0.00171304	X	-5.4163	1.2195e-09
ENSG00000162551	ALPL	SAGD_00129	Human	16.1019	0.385283	1	-5.4062	1.9067e-178
ENSG00000163295	ALPI	SAGD_00064	Human	2.33292	0.0368314	2	-5.403	0.0001891
ENSG00000170889	RPS9	SAGD_00133	Human	0.215845	0.00473518	19	-5.4026	8.4533e-05
ENSG00000262179	MYMX	SAGD_00132	Human	150.844	3.34056	6	-5.3991	9.1797e-07
ENSG00000211625	IGKV3D-20	SAGD_00037	Human	4.93602	0.105106	2	-5.3964	9.1901e-13
ENSG00000187808	SOWAHD	SAGD_00129	Human	0.136898	0	X	-5.3857	0.037702
ENSG00000232709	MARK2P9	SAGD_00129	Human	0.123026	0	10	-5.3857	0.037702
ENSG00000276668	AC104237.3	SAGD_00129	Human	0.497579	0	11	-5.3857	0.037702
ENSG00000271178	IGHV3OR16-13	SAGD_00037	Human	1.29805	0.0229208	16	-5.3804	7.6062e-09
ENSG00000270641	TSIX	SAGD_00048	Human	0.0105196	0.000177864	X	-5.3763	2.6497e-19
ENSG00000095970	TREM2	SAGD_00129	Human	0.477031	0.00703806	6	-5.3676	0.0032298
ENSG00000170476	MZB1	SAGD_00077	Human	4.85149	0.102845	5	-5.3648	0.0032511
ENSG00000178403	NEUROG2	SAGD_00037	Human	0.195316	0.00350388	4	-5.3629	9.9545e-09
ENSG00000244575	IGKV1-27	SAGD_00037	Human	4.16898	0.0940403	2	-5.3617	4.3673e-08
ENSG00000069122	ADGRF5	SAGD_00130	Human	1.08573	0.0238434	6	-5.3606	0.00042503
ENSG00000162706	CADM3	SAGD_00129	Human	0.594495	0.0100165	1	-5.3574	1.828e-09
ENSG00000265787	CYP4F35P	SAGD_00129	Human	0.477765	0.00803895	18	-5.351	4.8116e-06
ENSG00000207870	MIR221	SAGD_00051	Human	7.58858	0.231105	X	-5.347	7.1087e-12
ENSG00000102055	PPP1R2C	SAGD_00158	Human	3.35059	0.0492146	X	-5.3453	2.1489e-07
ENSG00000172497	ACOT12	SAGD_00129	Human	0.0857917	0	5	-5.3449	0.043756
ENSG00000278330	AC018529.2	SAGD_00129	Human	0.0663553	0	18	-5.3424	0.041394
ENSG00000104313	EYA1	SAGD_00129	Human	0.334649	0.00572805	8	-5.3369	1.337e-12
ENSG00000214402	LCNL1	SAGD_00129	Human	0.997976	0.0317489	9	-5.3261	6.328e-16
ENSG00000235033	AL590999.1	SAGD_00129	Human	0.12921	0.00224881	6	-5.3249	0.00032716
ENSG00000241294	IGKV2-24	SAGD_00037	Human	3.93592	0.0799242	2	-5.3246	3.0395e-08
ENSG00000257951	AC126177.6	SAGD_00132	Human	2.0897	0.0533733	12	-5.324	0.045189
ENSG00000230390	LINC01048	SAGD_00129	Human	2.84149	0.0780201	13	-5.3215	1.769e-06
ENSG00000135218	CD36	SAGD_00129	Human	5.26342	0.133351	7	-5.3177	3.8175e-192
ENSG00000188730	VWC2	SAGD_00051	Human	2.72903	0.0830769	7	-5.3148	1.0739e-60
ENSG00000264010	MIR4429	SAGD_00051	Human	4.256	0.0920821	2	-5.3085	2.599e-14
ENSG00000197301	AC090673.1	SAGD_00051	Human	1.23235	0.0368898	12	-5.3052	1.4876e-43
ENSG00000270641	TSIX	SAGD_00106	Human	0.15854	0.00597078	X	-5.3041	0.034514
ENSG00000123843	C4BPB	SAGD_00051	Human	23.7275	0.697792	1	-5.3039	2.5962e-45
ENSG00000275512	AC007998.4	SAGD_00129	Human	0.0798478	0	18	-5.2979	0.046817
ENSG00000266968	AC023421.1	SAGD_00129	Human	0.112011	0	18	-5.2958	0.045956
ENSG00000266242	GRAMD4P7	SAGD_00129	Human	0.401772	0.00625542	18	-5.2952	0.0042241
ENSG00000118194	TNNT2	SAGD_00129	Human	0.0675511	0.00106167	1	-5.2947	0.0049751
ENSG00000198336	MYL4	SAGD_00129	Human	0.799064	0.014132	17	-5.2895	7.1757e-06
ENSG00000094963	FMO2	SAGD_00129	Human	0.183291	0.00322051	1	-5.2894	0.00026181
ENSG00000270641	TSIX	SAGD_00071	Human	0.0124982	0.000265503	X	-5.2826	1.2339e-20
ENSG00000155846	PPARGC1B	SAGD_00129	Human	0.278252	0.00608284	5	-5.2825	1.4679e-14
ENSG00000183770	FOXL2	SAGD_00051	Human	33.6358	1.04515	3	-5.2756	6.7677e-92
ENSG00000086967	MYBPC2	SAGD_00132	Human	18.1345	0.456492	19	-5.2755	9.123e-06
ENSG00000279271	AP006248.2	SAGD_00051	Human	1.20964	0.036403	8	-5.2722	4.5033e-17
ENSG00000188338	SLC38A3	SAGD_00132	Human	2.55038	0.0620715	3	-5.2709	1.1977e-05
ENSG00000267339	LINC00906	SAGD_00129	Human	0.130196	0.00584626	19	-5.2667	0.0033914
ENSG00000211947	IGHV3-21	SAGD_00037	Human	7.74037	0.175699	14	-5.2641	2.4102e-11
ENSG00000074803	SLC12A1	SAGD_00107	Human	2.98075	0.301451	15	-5.2636	1.5288e-34
ENSG00000211949	IGHV3-23	SAGD_00037	Human	8.21882	0.183148	14	-5.2593	2.9826e-08
ENSG00000221852	KRTAP1-5	SAGD_00129	Human	2.16421	0.0392864	17	-5.259	2.1679e-10
ENSG00000254343	AC091563.1	SAGD_00129	Human	8.36687	0.21029	8	-5.2585	1.0859e-24
ENSG00000225972	MTND1P23	SAGD_00019	Human	327.923	8.28381	1	-5.258	0.00025068
ENSG00000244242	IFITM10	SAGD_00129	Human	0.401841	0.0134455	11	-5.256	3.5865e-08
ENSG00000167749	KLK4	SAGD_00132	Human	0.111182	0.0027049	19	-5.2552	0.039289
ENSG00000025423	HSD17B6	SAGD_00129	Human	4.75473	0.144361	12	-5.251	1.5275e-40
ENSG00000103485	QPRT	SAGD_00129	Human	5.54409	0.141209	16	-5.2481	1.0965e-76
ENSG00000128253	RFPL2	SAGD_00132	Human	0.295521	0.00786978	22	-5.2415	0.030681
ENSG00000283247	AC096582.3	SAGD_00037	Human	0.0993049	0.00159993	7	-5.2376	2.1369e-05
ENSG00000087076	HSD17B14	SAGD_00129	Human	3.35195	0.0732358	19	-5.2322	3.6581e-17
ENSG00000275385	CCL18	SAGD_00046	Human	0.434985	0.0401497	17	-5.2315	0.0025608
ENSG00000270641	TSIX	SAGD_00046	Human	0.0156888	0.000331016	X	-5.2291	3.7283e-17
ENSG00000173930	SLCO4C1	SAGD_00132	Human	0.0383506	0.00100963	5	-5.2259	0.026611
ENSG00000260802	SERTM2	SAGD_00051	Human	0.414698	0.0141934	X	-5.2224	4.6799e-17
ENSG00000237863	AL035425.1	SAGD_00051	Human	5.48194	0.174501	X	-5.2204	4.1747e-72
ENSG00000016490	CLCA1	SAGD_00064	Human	24.7755	1.19897	1	-5.2192	2.8821e-07
ENSG00000164308	ERAP2	SAGD_00130	Human	11.5286	0.295348	5	-5.2178	2.3624e-13
ENSG00000270641	TSIX	SAGD_00045	Human	0.0114982	0.000283159	X	-5.2168	1.692e-16
ENSG00000171954	CYP4F22	SAGD_00002	Human	0.542852	0.0147216	19	-5.2048	0.0013425
ENSG00000187908	DMBT1	SAGD_00064	Human	3.96838	0.619578	10	-5.1998	6.2323e-07
ENSG00000010282	HHATL	SAGD_00132	Human	2.01369	0.0527122	3	-5.1913	0.020151
ENSG00000183206	POTEC	SAGD_00129	Human	0.16867	0.00324811	18	-5.1902	2.5163e-05
ENSG00000164761	TNFRSF11B	SAGD_00129	Human	109.146	2.97728	8	-5.1868	0
ENSG00000174992	ZG16	SAGD_00064	Human	35.4969	4.13999	16	-5.1823	8.6548e-08
ENSG00000257894	AC027288.3	SAGD_00129	Human	0.633354	0.0251294	12	-5.1717	2.9007e-06
ENSG00000278636	RF00017	SAGD_00051	Human	1.18069	0.0356755	1	-5.1515	7.1391e-06
ENSG00000259884	AC025259.3	SAGD_00051	Human	39.1297	1.33152	12	-5.1475	5.2228e-50
ENSG00000117228	GBP1	SAGD_00129	Human	5.43053	0.138796	1	-5.1448	4.7279e-100
ENSG00000100628	ASB2	SAGD_00129	Human	0.0873511	0.0015291	14	-5.1385	0.0078542
ENSG00000154611	PSMA8	SAGD_00138	Human	1.59836	0.0348	18	-5.1352	0.00016668
ENSG00000174600	CMKLR1	SAGD_00129	Human	15.2038	0.431836	12	-5.1326	0
ENSG00000259649	AC027808.2	SAGD_00129	Human	1.86496	0.0760975	15	-5.1318	4.2897e-06
ENSG00000099994	SUSD2	SAGD_00129	Human	20.4901	0.596374	22	-5.1304	1.9319e-72
ENSG00000118849	RARRES1	SAGD_00051	Human	34.3475	1.20472	3	-5.1298	3.4837e-29
ENSG00000143387	CTSK	SAGD_00129	Human	753.162	21.3291	1	-5.1215	0
ENSG00000274884	AL117190.3	SAGD_00051	Human	18.0571	0.645658	14	-5.1055	9.5953e-15
ENSG00000224650	IGHV3-74	SAGD_00037	Human	2.24636	0.0631387	14	-5.1049	1.9495e-12
ENSG00000145536	ADAMTS16	SAGD_00051	Human	8.82243	0.305056	5	-5.1045	7.6632e-58
ENSG00000119508	NR4A3	SAGD_00051	Human	27.9505	1.0443	9	-5.1001	1.8384e-27
ENSG00000208024	MIR199A2	SAGD_00051	Human	2.77029	0.0662477	1	-5.0935	1.0217e-19
ENSG00000187550	SBK2	SAGD_00132	Human	21.0868	0.593066	19	-5.0796	4.7696e-21
ENSG00000204963	PCDHA7	SAGD_00129	Human	0.0730162	0.00133149	5	-5.0753	0.009023
ENSG00000159388	BTG2	SAGD_00051	Human	269.211	10.1643	1	-5.0748	1.2627e-41
ENSG00000141574	SECTM1	SAGD_00129	Human	2.93082	0.0855414	17	-5.0642	3.5123e-34
ENSG00000270641	TSIX	SAGD_00034	Human	0.0140964	0.000424931	X	-5.0641	1.6064e-20
ENSG00000266302	AC098850.3	SAGD_00129	Human	0.0848517	0.00175112	17	-5.0602	0.00088309
ENSG00000211632	IGKV3D-11	SAGD_00037	Human	1.01232	0.0253858	2	-5.0569	8.7062e-07
ENSG00000211637	IGLV4-69	SAGD_00037	Human	4.09331	0.108975	22	-5.0557	9.2345e-14
ENSG00000270641	TSIX	SAGD_00077	Human	0.00997048	0.000288877	X	-5.0551	0.001103
ENSG00000236404	VLDLR-AS1	SAGD_00051	Human	7.39366	0.267758	9	-5.0547	3.6432e-78
ENSG00000285336	AC108734.4	SAGD_00129	Human	0.136131	0.00248522	3	-5.0546	0.0093079
ENSG00000211660	IGLV2-23	SAGD_00037	Human	22.0128	0.578818	22	-5.0538	7.6114e-08
ENSG00000149596	JPH2	SAGD_00129	Human	0.670442	0.0214221	20	-5.0516	3.2573e-16
ENSG00000270641	TSIX	SAGD_00016	Human	0.0397471	0.00102743	X	-5.0494	4.7112e-11
ENSG00000108950	FAM20A	SAGD_00129	Human	7.46584	0.214056	17	-5.0491	6.8022e-38
ENSG00000230838	LINC01614	SAGD_00129	Human	18.5294	0.52376	2	-5.0478	3.7122e-46
ENSG00000267662	AC025809.1	SAGD_00051	Human	8.90858	0.322817	19	-5.0442	1.9929e-49
ENSG00000243238	IGKV2-30	SAGD_00037	Human	2.41191	0.0700276	2	-5.043	1.9242e-10
ENSG00000169047	IRS1	SAGD_00051	Human	15.9746	0.600171	2	-5.0425	1.3942e-112
ENSG00000196136	SERPINA3	SAGD_00132	Human	0.434376	0.0126347	14	-5.0394	1.2093e-06
ENSG00000182759	MAFA	SAGD_00132	Human	4.54835	0.132351	8	-5.0372	0.0021226
ENSG00000137558	PI15	SAGD_00051	Human	5.05132	0.188831	8	-5.0267	6.464e-28
ENSG00000254832	OR4A40P	SAGD_00051	Human	0.445849	0.0154115	11	-5.025	3.1574e-14
ENSG00000270641	TSIX	SAGD_00073	Human	0.00790723	0.00016301	X	-5.0186	4.4962e-17
ENSG00000066468	FGFR2	SAGD_00129	Human	0.735822	0.0196749	10	-5.0169	4.0365e-22
ENSG00000164107	HAND2	SAGD_00051	Human	15.269	0.592965	4	-5.0139	5.1317e-48
ENSG00000278484	AC010998.3	SAGD_00051	Human	2.1285	0.0800631	10	-5.013	2.8712e-09
ENSG00000101825	MXRA5	SAGD_00051	Human	1.90591	0.0734872	X	-5.0097	4.6478e-54
ENSG00000230076	RPL10P6	SAGD_00051	Human	46.8776	1.77068	2	-5.0082	1.2054e-12
ENSG00000259343	TMC3-AS1	SAGD_00129	Human	0.196858	0.00612527	15	-5.0023	8.8614e-07
ENSG00000102290	PCDH11X	SAGD_00051	Human	0.683195	0.0251951	X	-4.9943	4.7652e-42
ENSG00000211945	IGHV1-18	SAGD_00037	Human	2.20843	0.0654181	14	-4.9893	1.1281e-06
ENSG00000163898	LIPH	SAGD_00129	Human	0.169827	0.00373929	3	-4.9847	0.0012265
ENSG00000158859	ADAMTS4	SAGD_00051	Human	59.6086	2.52794	1	-4.982	2.5035e-18
ENSG00000140986	RPL3L	SAGD_00132	Human	1.37139	0.0422444	16	-4.98	0.0027956
ENSG00000123358	NR4A1	SAGD_00051	Human	329.624	12.9603	12	-4.9778	7.5782e-50
ENSG00000107796	ACTA2	SAGD_00129	Human	101.229	3.15002	10	-4.9769	1.4075e-122
ENSG00000241566	IGKV2D-24	SAGD_00037	Human	0.868813	0.0188856	2	-4.9757	2.2063e-06
ENSG00000140832	MARVELD3	SAGD_00129	Human	0.108525	0.00239115	16	-4.9722	0.0012637
ENSG00000124479	NDP	SAGD_00051	Human	11.1609	0.434535	X	-4.9652	1.8564e-51
ENSG00000267528	AC008991.1	SAGD_00129	Human	1.89105	0.0430541	19	-4.9608	0.00011474
ENSG00000137752	CASP1	SAGD_00129	Human	0.921018	0.0208401	11	-4.9569	2.7232e-13
ENSG00000012124	CD22	SAGD_00051	Human	53.3516	2.0897	19	-4.9503	8.3625e-51
ENSG00000225706	PTPRD-AS1	SAGD_00051	Human	3.94574	0.156486	9	-4.9474	5.0611e-54
ENSG00000186481	ANKRD20A5P	SAGD_00129	Human	0.628415	0.018767	18	-4.9463	5.9752e-16
ENSG00000108381	ASPA	SAGD_00129	Human	0.116569	0.00263296	17	-4.9458	0.0014171
ENSG00000146950	SHROOM2	SAGD_00129	Human	3.80769	0.119764	X	-4.9451	5.3469e-119
ENSG00000159618	ADGRG5	SAGD_00132	Human	0.49377	0.0152823	16	-4.9437	1.2126e-06
ENSG00000171433	GLOD5	SAGD_00064	Human	0.497308	0.0445468	X	-4.9408	0.0010965
ENSG00000139269	INHBE	SAGD_00132	Human	5.20304	0.165922	12	-4.9399	0.00012353
ENSG00000108405	P2RX1	SAGD_00132	Human	1.3584	0.0422645	17	-4.9383	0.03596
ENSG00000143365	RORC	SAGD_00132	Human	0.132676	0.00416872	1	-4.9362	0.015539
ENSG00000151388	ADAMTS12	SAGD_00129	Human	4.86994	0.158849	5	-4.9288	1.6545e-178
ENSG00000268055	AC067969.1	SAGD_00132	Human	0.603888	0.0189637	19	-4.9241	0.011485
ENSG00000211592	IGKC	SAGD_00037	Human	2635.22	79.2285	2	-4.9129	1.2477e-13
ENSG00000082497	SERTAD4	SAGD_00129	Human	0.626982	0.0249411	1	-4.9117	1.598e-13
ENSG00000211650	IGLV5-45	SAGD_00037	Human	1.28759	0.0368768	22	-4.9046	2.3469e-05
ENSG00000123342	MMP19	SAGD_00051	Human	17.4722	0.774305	12	-4.9032	2.2458e-35
ENSG00000275874	PICSAR	SAGD_00129	Human	1.20373	0.0667256	21	-4.8989	0.00043692
ENSG00000226496	LINC00323	SAGD_00129	Human	0.535986	0.0126391	21	-4.8973	7.2271e-06
ENSG00000255186	AC087277.2	SAGD_00051	Human	1.7386	0.0563817	11	-4.8937	2.1154e-11
ENSG00000109063	MYH3	SAGD_00132	Human	1059.22	33.968	17	-4.8915	0.026222
ENSG00000268894	PLCE1-AS1	SAGD_00129	Human	2.94676	0.0882081	10	-4.8882	7.611e-27
ENSG00000248254	AC107398.2	SAGD_00129	Human	1.09681	0.0256462	4	-4.886	0.0022248
ENSG00000138813	C4orf17	SAGD_00132	Human	0.19246	0.00642009	4	-4.8756	0.034377
ENSG00000137809	ITGA11	SAGD_00129	Human	310.168	10.5619	15	-4.8665	0
ENSG00000256195	AP002518.1	SAGD_00129	Human	0.108812	0.00637345	11	-4.8631	0.01196
ENSG00000204498	NFKBIL1	SAGD_00045	Human	0.113666	0.0423228	6	-4.8605	0.032785
ENSG00000199107	MIR409	SAGD_00051	Human	4.3961	0.0487445	14	-4.8599	8.0509e-05
ENSG00000154734	ADAMTS1	SAGD_00051	Human	274.188	11.7341	21	-4.8597	2.4889e-41
ENSG00000205929	C21orf62	SAGD_00051	Human	0.597965	0.0244143	21	-4.8474	5.6669e-18
ENSG00000170345	FOS	SAGD_00051	Human	315.044	14.1221	14	-4.8473	2.088e-31
ENSG00000122176	FMOD	SAGD_00051	Human	105.893	4.6001	1	-4.8439	6.107e-78
ENSG00000162595	DIRAS3	SAGD_00051	Human	30.2751	1.3038	1	-4.8434	1.6745e-56
ENSG00000111907	TPD52L1	SAGD_00129	Human	2.99595	0.103268	6	-4.8432	2.052e-87
ENSG00000135111	TBX3	SAGD_00051	Human	29.9559	1.31391	12	-4.8421	2.1606e-76
ENSG00000280304	AC104260.2	SAGD_00129	Human	0.102942	0.0022038	15	-4.8414	0.017433
ENSG00000239677	PDZRN3-AS1	SAGD_00051	Human	0.179062	0.0058505	3	-4.8346	1.7728e-13
ENSG00000111344	RASAL1	SAGD_00138	Human	1.26325	0.0382758	12	-4.8341	0.0087114
ENSG00000248698	LINC01085	SAGD_00129	Human	8.59311	0.293724	4	-4.8337	4.6346e-84
ENSG00000231231	LINC01423	SAGD_00129	Human	7.04705	0.289	21	-4.8333	2.0478e-23
ENSG00000175302	ANKRD30BP1	SAGD_00129	Human	0.86011	0.0406121	21	-4.8311	8.9274e-08
ENSG00000111799	COL12A1	SAGD_00051	Human	48.5737	2.05063	6	-4.8309	1.7759e-140
ENSG00000273585	LINC02348	SAGD_00132	Human	2.88505	0.0963309	15	-4.8304	0.028894
ENSG00000021645	NRXN3	SAGD_00129	Human	2.1175	0.0734125	14	-4.8263	7.4053e-125
ENSG00000224041	IGKV3D-15	SAGD_00037	Human	2.23867	0.0696522	2	-4.8254	2.1381e-11
ENSG00000180332	KCTD4	SAGD_00129	Human	1.44044	0.0510187	13	-4.8195	2.6976e-11
ENSG00000271133	AC004130.1	SAGD_00129	Human	0.454576	0.0272934	7	-4.8162	0.013424
ENSG00000160179	ABCG1	SAGD_00132	Human	0.0999821	0.00349454	21	-4.816	0.0012871
ENSG00000168903	BTNL3	SAGD_00064	Human	7.77706	0.283464	5	-4.8089	2.8654e-06
ENSG00000140285	FGF7	SAGD_00051	Human	7.65015	0.336736	15	-4.807	8.3277e-46
ENSG00000140285	FGF7	SAGD_00129	Human	40.6196	1.44533	15	-4.8037	0
ENSG00000105695	MAG	SAGD_00051	Human	17.5562	0.759403	19	-4.8032	4.0021e-47
ENSG00000183378	OVCH2	SAGD_00129	Human	0.580768	0.0147638	11	-4.8022	1.9175e-05
ENSG00000205835	GMNC	SAGD_00129	Human	0.509749	0.0165584	3	-4.8002	2.2845e-08
ENSG00000115457	IGFBP2	SAGD_00129	Human	100.057	3.55249	2	-4.7976	0
ENSG00000163347	CLDN1	SAGD_00129	Human	3.44243	0.114059	3	-4.7973	3.8316e-48
ENSG00000139329	LUM	SAGD_00129	Human	549.219	19.6301	12	-4.79	0
ENSG00000270641	TSIX	SAGD_00050	Human	0.00771492	0.000202545	X	-4.787	4.432e-14
ENSG00000122121	XPNPEP2	SAGD_00051	Human	1.471	0.0668753	X	-4.7811	6.8435e-24
ENSG00000123364	HOXC13	SAGD_00037	Human	0.200717	0.00641073	12	-4.7799	6.1429e-06
ENSG00000267385	AC011498.4	SAGD_00051	Human	4.66104	0.202322	19	-4.7797	2.1226e-37
ENSG00000270641	TSIX	SAGD_00064	Human	0.00894821	0.000280688	X	-4.7795	3.6679e-17
ENSG00000161640	SIGLEC11	SAGD_00051	Human	24.7302	1.07512	19	-4.7697	1.388e-48
ENSG00000138769	CDKL2	SAGD_00129	Human	0.10441	0.00646784	4	-4.7652	0.015475
ENSG00000214121	PRDX1P1	SAGD_00129	Human	0.65849	0.0410317	9	-4.7638	0.015631
ENSG00000270641	TSIX	SAGD_00015	Human	0.0516122	0.00221921	X	-4.7637	3.9043e-05
ENSG00000241244	IGKV1D-16	SAGD_00037	Human	0.786849	0.0187311	2	-4.7635	1.5227e-07
ENSG00000239855	IGKV1-6	SAGD_00037	Human	1.43565	0.0442572	2	-4.7628	2.5672e-08
ENSG00000118257	NRP2	SAGD_00051	Human	14.4024	0.646959	2	-4.7626	1.1932e-88
ENSG00000270069	MIR222HG	SAGD_00051	Human	3.90597	0.177616	X	-4.7596	6.0756e-55
ENSG00000249803	AC112178.1	SAGD_00002	Human	1.22867	0.0463376	5	-4.7586	0.028376
ENSG00000283657	AC074101.1	SAGD_00051	Human	0.628609	0	2	-4.7553	3.916e-11
ENSG00000112796	ENPP5	SAGD_00129	Human	0.230971	0.00934997	6	-4.7545	9.9906e-05
ENSG00000005073	HOXA11	SAGD_00052	Human	1.3621	0.216775	7	-4.7524	2.0055e-10
ENSG00000143028	SYPL2	SAGD_00129	Human	0.991701	0.0295067	1	-4.7524	3.2951e-15
ENSG00000196616	ADH1B	SAGD_00051	Human	31.6682	1.46358	4	-4.751	3.763e-20
ENSG00000270641	TSIX	SAGD_00061	Human	0.0101389	0.000329332	X	-4.7491	2.3945e-18
ENSG00000226812	AL117382.1	SAGD_00064	Human	1.28606	0.117248	20	-4.7467	0.011764
ENSG00000204278	TMEM235	SAGD_00132	Human	0.112281	0.00408122	17	-4.7387	0.03705
ENSG00000148677	ANKRD1	SAGD_00129	Human	146.73	5.39585	10	-4.7342	4.1656e-189
ENSG00000004846	ABCB5	SAGD_00129	Human	0.125533	0.0033301	7	-4.7338	2.7686e-05
ENSG00000250056	LINC01018	SAGD_00129	Human	0.111422	0.00695137	5	-4.7338	0.018131
ENSG00000115415	STAT1	SAGD_00129	Human	248.629	9.30756	2	-4.7253	0
ENSG00000006659	LGALS14	SAGD_00015	Human	2.57584	0.0937079	19	-4.7246	0.030373
ENSG00000230387	AL118508.1	SAGD_00132	Human	1.08518	0.0381692	20	-4.7237	0.0049834
ENSG00000276775	IGHV4-4	SAGD_00037	Human	0.987289	0.0339772	14	-4.7234	7.1017e-05
ENSG00000187955	COL14A1	SAGD_00051	Human	34.8816	1.61557	8	-4.7225	2.2939e-108
ENSG00000211955	IGHV3-33	SAGD_00037	Human	4.60222	0.151791	14	-4.7221	6.9418e-07
ENSG00000280109	PLAC4	SAGD_00129	Human	0.583975	0.0209202	21	-4.7211	1.7057e-24
ENSG00000196730	DAPK1	SAGD_00129	Human	6.49206	0.239909	9	-4.7207	3.5007e-214
ENSG00000113303	BTNL8	SAGD_00064	Human	2.54336	0.0717273	5	-4.7143	3.3956e-08
ENSG00000164626	KCNK5	SAGD_00132	Human	0.270546	0.00983509	6	-4.713	0.0026139
ENSG00000178882	RFLNA	SAGD_00129	Human	5.3168	0.175392	12	-4.713	2.2492e-58
ENSG00000019582	CD74	SAGD_00129	Human	4.64366	0.152583	5	-4.7121	6.1881e-52
ENSG00000235363	SNRPGP10	SAGD_00051	Human	40.5216	1.86502	1	-4.7082	5.6141e-51
ENSG00000234754	AL445470.1	SAGD_00129	Human	0.0754643	0.00177573	1	-4.7082	0.02518
ENSG00000203585	LINC02408	SAGD_00129	Human	0.165332	0.0107071	12	-4.7066	0.018906
ENSG00000248441	LINC01197	SAGD_00129	Human	0.136542	0.00570198	15	-4.7059	0.00013212
ENSG00000172403	SYNPO2	SAGD_00129	Human	14.912	0.575293	4	-4.7012	0
ENSG00000081052	COL4A4	SAGD_00129	Human	2.36571	0.0921377	2	-4.6983	4.315e-91
ENSG00000136842	TMOD1	SAGD_00051	Human	21.7017	1.02795	9	-4.6977	5.2809e-99
ENSG00000171303	KCNK3	SAGD_00132	Human	0.751969	0.0279499	2	-4.6889	0.027182
ENSG00000261161	AC009154.1	SAGD_00129	Human	0.742407	0.0481396	16	-4.6839	0.019656
ENSG00000112936	C7	SAGD_00051	Human	506.26	24.6008	5	-4.683	5.6561e-31
ENSG00000170962	PDGFD	SAGD_00051	Human	30.947	1.4777	11	-4.6786	2.8544e-120
ENSG00000211648	IGLV1-47	SAGD_00132	Human	0.700497	0.0257198	22	-4.6772	0.010872
ENSG00000153234	NR4A2	SAGD_00051	Human	103.388	4.95825	2	-4.6769	5.9282e-28
ENSG00000264151	AC090403.1	SAGD_00001	Human	1.72797	0.060022	18	-4.6756	0.00046609
ENSG00000166148	AVPR1A	SAGD_00138	Human	0.56873	0.021683	12	-4.672	1.0443e-05
ENSG00000230438	SERPINB9P1	SAGD_00132	Human	4.35988	0.162047	6	-4.6688	4.316e-09
ENSG00000222375	RN7SKP127	SAGD_00064	Human	6.15359	0.24041	16	-4.6643	0.0087197
ENSG00000198848	CES1	SAGD_00129	Human	0.189696	0.00524799	16	-4.6593	0.004771
ENSG00000128313	APOL5	SAGD_00132	Human	0.577242	0.0219438	22	-4.6535	0.0079117
ENSG00000112818	MEP1A	SAGD_00064	Human	12.0946	0.215163	6	-4.6472	3.0475e-06
ENSG00000239571	IGKV2D-30	SAGD_00037	Human	2.05032	0.0775903	2	-4.6462	6.0061e-09
ENSG00000204623	ZNRD1ASP	SAGD_00054	Human	0.0135122	0.000375562	6	-4.6441	0.0094121
ENSG00000270641	TSIX	SAGD_00040	Human	0.0203288	0.000747213	X	-4.6425	4.2984e-15
ENSG00000270641	TSIX	SAGD_00069	Human	0.0112538	0.000705778	X	-4.6406	1.7124e-10
ENSG00000279903	AP006248.3	SAGD_00051	Human	3.91371	0.192505	8	-4.6401	1.2582e-25
ENSG00000180447	GAS1	SAGD_00051	Human	35.207	1.71698	9	-4.6384	7.4381e-92
ENSG00000169429	CXCL8	SAGD_00130	Human	40.5585	1.50236	4	-4.6323	1.5782e-06
ENSG00000132465	JCHAIN	SAGD_00037	Human	136.351	5.01335	4	-4.6232	4.8681e-11
ENSG00000002587	HS3ST1	SAGD_00129	Human	0.0376646	0.000943752	4	-4.6219	0.031854
ENSG00000243466	IGKV1-5	SAGD_00037	Human	10.0975	0.351688	2	-4.621	1.6773e-06
ENSG00000173237	C11orf86	SAGD_00064	Human	1.95419	0.0787942	11	-4.6186	0.0020194
ENSG00000188933	USP32P1	SAGD_00129	Human	0.125764	0.00511614	17	-4.6186	2.071e-05
ENSG00000114541	FRMD4B	SAGD_00129	Human	0.233829	0.00952166	3	-4.6185	6.9024e-10
ENSG00000233251	AC007743.1	SAGD_00130	Human	0.990972	0.0387271	2	-4.6152	0.00055888
ENSG00000125965	GDF5	SAGD_00129	Human	10.2867	0.387211	20	-4.615	2.3811e-99
ENSG00000197888	UGT2B17	SAGD_00064	Human	36.6599	1.31537	4	-4.6145	3.7105e-05
ENSG00000160191	PDE9A	SAGD_00129	Human	0.251944	0.00731739	21	-4.6105	8.494e-06
ENSG00000253356	AC084024.3	SAGD_00051	Human	0.880271	0.0440945	8	-4.5988	4.9347e-12
ENSG00000270641	TSIX	SAGD_00057	Human	0.00836431	0.00033718	X	-4.5969	5.1312e-14
ENSG00000255304	OR4A46P	SAGD_00051	Human	0.149436	0	11	-4.5964	2.0234e-07
ENSG00000198780	FAM169A	SAGD_00129	Human	0.0768885	0.00224684	5	-4.5937	0.0061771
ENSG00000160321	ZNF208	SAGD_00129	Human	0.0443829	0.00112228	19	-4.5924	0.033374
ENSG00000269901	AC010531.5	SAGD_00129	Human	0.677283	0.017126	16	-4.5924	0.033374
ENSG00000270808	AC022400.4	SAGD_00129	Human	1.06566	0.0269464	10	-4.5924	0.033374
ENSG00000225356	AC093840.1	SAGD_00064	Human	4.66413	0.184571	4	-4.5893	0.00035658
ENSG00000176928	GCNT4	SAGD_00129	Human	1.95925	0.0705813	5	-4.5856	6.6434e-40
ENSG00000203797	DDO	SAGD_00129	Human	0.530548	0.0223357	6	-4.5777	3.1694e-05
ENSG00000157570	TSPAN18	SAGD_00129	Human	2.48684	0.0952458	11	-4.5767	1.0756e-54
ENSG00000165194	PCDH19	SAGD_00129	Human	0.184684	0.0055296	X	-4.5745	1.8388e-07
ENSG00000240864	IGKV1-16	SAGD_00037	Human	4.32479	0.155812	2	-4.5742	1.4071e-05
ENSG00000280208	GGT4P	SAGD_00163	Human	0.258318	0.00776531	13	-4.5736	0.012132
ENSG00000176659	C20orf197	SAGD_00129	Human	0.127182	0.00895129	20	-4.5706	0.025778
ENSG00000161798	AQP5	SAGD_00132	Human	0.208621	0.00832994	12	-4.5637	0.0026139
ENSG00000270641	TSIX	SAGD_00074	Human	0.0128837	0.000529336	X	-4.5636	1.6905e-13
ENSG00000233098	CCDC144NL-AS1	SAGD_00129	Human	0.258923	0.00917506	17	-4.5633	1.1215e-10
ENSG00000161055	SCGB3A1	SAGD_00037	Human	53.6711	2.16517	5	-4.5632	2.0196e-10
ENSG00000234840	LINC01239	SAGD_00129	Human	0.496416	0.0150052	9	-4.5627	1.2956e-05
ENSG00000280245	AC079336.7	SAGD_00129	Human	0.275842	0.00714905	17	-4.5615	0.035738
ENSG00000198074	AKR1B10	SAGD_00064	Human	14.6186	0.367259	7	-4.5595	5.1284e-10
ENSG00000211651	IGLV1-44	SAGD_00037	Human	7.26408	0.257514	22	-4.5572	3.6525e-06
ENSG00000211943	IGHV3-15	SAGD_00037	Human	4.61272	0.176033	14	-4.5531	1.0912e-06
ENSG00000206262	FOXL2NB	SAGD_00051	Human	38.9329	1.96377	3	-4.5525	5.2116e-56
ENSG00000211640	IGLV6-57	SAGD_00037	Human	8.17861	0.319926	22	-4.5494	6.9425e-08
ENSG00000169435	RASSF6	SAGD_00051	Human	0.65168	0.0350471	4	-4.5477	6.6701e-39
ENSG00000134757	DSG3	SAGD_00129	Human	0.228798	0.00697437	18	-4.5446	1.683e-05
ENSG00000116774	OLFML3	SAGD_00051	Human	68.2648	3.57116	1	-4.5444	1.9215e-74
ENSG00000235750	KIAA0040	SAGD_00132	Human	0.878691	0.0370927	1	-4.5417	0.00037394
ENSG00000172345	STARD5	SAGD_00129	Human	1.23201	0.0592464	15	-4.5414	1.9573e-29
ENSG00000275063	AC233755.1	SAGD_00037	Human	3.01585	0.113436	KI270726.1	-4.5409	2.6107e-07
ENSG00000211639	IGLV4-60	SAGD_00037	Human	0.718388	0.0219241	22	-4.5372	0.013357
ENSG00000081041	CXCL2	SAGD_00130	Human	2.47613	0.103423	4	-4.5347	0.017678
ENSG00000227243	SLAMF6P1	SAGD_00064	Human	0.649784	0.0238848	1	-4.5335	0.041612
ENSG00000019991	HGF	SAGD_00129	Human	6.09139	0.257225	7	-4.5329	2.3387e-218
ENSG00000225519	AL365434.1	SAGD_00129	Human	0.769083	0.0202807	10	-4.5307	0.038864
ENSG00000267361	SEC24AP1	SAGD_00051	Human	3.60273	0.187399	17	-4.5299	1.2025e-29
ENSG00000007314	SCN4A	SAGD_00132	Human	11.2397	0.466887	17	-4.5272	0.0028106
ENSG00000258808	LINC02310	SAGD_00051	Human	0.505406	0.0267136	14	-4.5227	3.9128e-11
ENSG00000082196	C1QTNF3	SAGD_00132	Human	2.0745	0.0880058	5	-4.5206	0.010994
ENSG00000169031	COL4A3	SAGD_00129	Human	0.661222	0.0310261	2	-4.5177	0.0001203
ENSG00000267456	AC023043.3	SAGD_00051	Human	0.856476	0.0405124	18	-4.5136	8.2547e-12
ENSG00000108242	CYP2C18	SAGD_00064	Human	0.534778	0.00701154	10	-4.5133	0.0013025
ENSG00000235649	MXRA5Y	SAGD_00051	Human	0.0274077	0.00126752	Y	-4.5122	3.9933e-09
ENSG00000162951	LRRTM1	SAGD_00108	Human	0.767577	0.0369106	2	-4.5078	0.0033437
ENSG00000184697	CLDN6	SAGD_00163	Human	5.80701	0.0745358	16	-4.5038	2.9498e-05
ENSG00000158578	ALAS2	SAGD_00019	Human	1.19204	0.0451029	X	-4.5025	0.0015533
ENSG00000188257	PLA2G2A	SAGD_00046	Human	17.4038	0.555717	1	-4.5023	1.0928e-07
ENSG00000137801	THBS1	SAGD_00051	Human	41.6829	2.28408	15	-4.5002	8.3861e-42
ENSG00000006606	CCL26	SAGD_00051	Human	11.8513	0.646654	7	-4.495	1.3195e-28
ENSG00000130203	APOE	SAGD_00129	Human	4.28561	0.191907	19	-4.4932	2.2044e-36
ENSG00000110492	MDK	SAGD_00051	Human	162.016	8.62171	11	-4.4921	1.1488e-90
ENSG00000187486	KCNJ11	SAGD_00132	Human	5.10913	0.216105	11	-4.4919	0.011734
ENSG00000118113	MMP8	SAGD_00019	Human	0.712743	0.0383497	11	-4.4909	0.042098
ENSG00000233901	LINC01503	SAGD_00129	Human	7.80887	0.342813	9	-4.4879	1.7169e-47
ENSG00000162745	OLFML2B	SAGD_00129	Human	11.1243	0.509465	1	-4.4875	3.5544e-139
ENSG00000124253	PCK1	SAGD_00051	Human	1.49877	0.0856607	20	-4.4807	2.933e-19
ENSG00000120738	EGR1	SAGD_00051	Human	271.352	15.581	5	-4.4778	3.8237e-22
ENSG00000125378	BMP4	SAGD_00129	Human	2.59872	0.110122	14	-4.4766	2.9007e-30
ENSG00000248373	AC096577.1	SAGD_00056	Human	0.387737	0.0155497	4	-4.4757	1.274e-05
ENSG00000168509	HFE2	SAGD_00132	Human	25.9065	1.1195	1	-4.4722	0.016911
ENSG00000186487	MYT1L	SAGD_00132	Human	0.375938	0.0163207	2	-4.4683	0.039463
ENSG00000281832	LINC00602	SAGD_00051	Human	0.264357	0.0149615	6	-4.4679	2.605e-15
ENSG00000170561	IRX2	SAGD_00129	Human	1.20992	0.0512859	5	-4.4644	2.9735e-16
ENSG00000185847	LINC01405	SAGD_00132	Human	1.90261	0.0831299	12	-4.4608	0.00026159
ENSG00000143473	KCNH1	SAGD_00129	Human	1.41647	0.0681532	1	-4.4602	4.4081e-52
ENSG00000242207	HOXB-AS4	SAGD_00064	Human	2.07333	0.0915087	17	-4.4584	0.0022355
ENSG00000169083	AR	SAGD_00129	Human	0.298417	0.0150008	X	-4.452	1.4801e-14
ENSG00000146038	DCDC2	SAGD_00129	Human	0.114487	0.00643747	6	-4.452	0.0049751
ENSG00000250305	TRMT9B	SAGD_00129	Human	0.0219805	0.00166723	8	-4.4489	0.0343
ENSG00000012504	NR1H4	SAGD_00051	Human	5.70816	0.317774	12	-4.4487	4.627e-36
ENSG00000197977	ELOVL2	SAGD_00129	Human	0.485714	0.0260674	6	-4.4464	4.4648e-08
ENSG00000180999	C1orf105	SAGD_00132	Human	14.2734	0.627588	1	-4.4459	0.0030828
ENSG00000188729	OSTN	SAGD_00129	Human	2.37943	0.0950295	3	-4.4458	2.2711e-28
ENSG00000176165	FOXG1	SAGD_00129	Human	0.149265	0.00744089	14	-4.4451	0.00059217
ENSG00000216179	MIR541	SAGD_00051	Human	4.17016	0.108293	14	-4.4444	7.0582e-06
ENSG00000233397	AC008063.2	SAGD_00129	Human	0.517116	0.0395071	2	-4.4439	0.035763
ENSG00000140937	CDH11	SAGD_00051	Human	23.7415	1.31619	16	-4.4416	1.8062e-79
ENSG00000067842	ATP2B3	SAGD_00132	Human	0.0638641	0.00277886	X	-4.4379	0.00022453
ENSG00000171227	TMEM37	SAGD_00129	Human	0.205031	0.00672485	2	-4.4346	0.010966
ENSG00000186867	QRFPR	SAGD_00037	Human	0.266221	0.0116026	4	-4.4328	0.00054308
ENSG00000224649	AF124730.1	SAGD_00129	Human	0.832737	0.0235678	21	-4.4323	0.048488
ENSG00000114115	RBP1	SAGD_00051	Human	165.493	9.42807	3	-4.4289	1.1595e-56
ENSG00000164309	CMYA5	SAGD_00051	Human	19.6758	1.12516	5	-4.4233	4.8776e-47
ENSG00000162383	SLC1A7	SAGD_00129	Human	0.716054	0.0290001	1	-4.42	4.0093e-15
ENSG00000211933	IGHV6-1	SAGD_00037	Human	1.86372	0.0807081	14	-4.4141	4.6944e-05
ENSG00000239839	DEFA3	SAGD_00107	Human	4138.15	227.484	8	-4.4092	0.040733
ENSG00000163734	CXCL3	SAGD_00130	Human	1.31402	0.0584476	4	-4.4081	0.004876
ENSG00000139329	LUM	SAGD_00051	Human	112.106	6.55221	12	-4.406	2.7191e-43
ENSG00000274576	IGHV2-70	SAGD_00037	Human	1.536	0.0642694	14	-4.4045	0.00016178
ENSG00000224397	SMIM25	SAGD_00129	Human	0.542444	0.029388	20	-4.4045	6.5929e-06
ENSG00000268089	GABRQ	SAGD_00132	Human	0.135202	0.00608331	X	-4.4023	0.030765
ENSG00000254586	AC124301.1	SAGD_00132	Human	6.683	0.2975	11	-4.3991	0.0002115
ENSG00000267774	AC010776.2	SAGD_00051	Human	1.60868	0.089338	18	-4.3971	1.9584e-28
ENSG00000236393	AC091806.1	SAGD_00051	Human	2.01557	0.120747	X	-4.3943	1.3571e-18
ENSG00000211890	IGHA2	SAGD_00037	Human	37.7808	1.82966	14	-4.391	1.0271e-07
ENSG00000254012	RPL10P8	SAGD_00051	Human	0.415365	0.00523847	5	-4.3855	2.5182e-12
ENSG00000224607	IGKV1D-27	SAGD_00037	Human	1.17635	0.0577428	2	-4.3822	0.00033962
ENSG00000177570	SAMD12	SAGD_00129	Human	1.55084	0.0720786	8	-4.382	3.4847e-62
ENSG00000270641	TSIX	SAGD_00062	Human	0.0192827	0.000908507	X	-4.3817	7.8268e-23
ENSG00000173991	TCAP	SAGD_00132	Human	16.0403	0.739172	17	-4.38	0.015647
ENSG00000241755	IGKV1-9	SAGD_00037	Human	5.6105	0.23634	2	-4.3785	0.0029056
ENSG00000136999	NOV	SAGD_00129	Human	31.5909	1.46074	8	-4.3778	8.6113e-281
ENSG00000219404	AL359694.1	SAGD_00051	Human	0.55005	0.030338	6	-4.3776	9.2882e-12
ENSG00000242810	MRPL42P6	SAGD_00051	Human	0.315731	0	3	-4.377	2.5351e-09
ENSG00000162949	CAPN13	SAGD_00064	Human	3.15379	0.135544	2	-4.3746	5.1119e-06
ENSG00000257849	AC012038.2	SAGD_00132	Human	2.68853	0.124445	12	-4.3734	0.047691
ENSG00000144820	ADGRG7	SAGD_00064	Human	0.467704	0.00596573	3	-4.3701	0.0059857
ENSG00000111536	IL26	SAGD_00129	Human	3.26456	0.138695	12	-4.3684	9.0175e-14
ENSG00000138759	FRAS1	SAGD_00129	Human	0.406257	0.0205507	4	-4.3667	4.0048e-28
ENSG00000133107	TRPC4	SAGD_00051	Human	1.41226	0.0832859	13	-4.3663	9.371e-45
ENSG00000231445	TIMM8AP1	SAGD_00129	Human	6.96317	0.379316	2	-4.3637	1.5149e-08
ENSG00000171431	KRT20	SAGD_00064	Human	14.1889	0.456869	17	-4.3619	9.5656e-06
ENSG00000106538	RARRES2	SAGD_00051	Human	190.11	11.3616	7	-4.3611	2.969e-105
ENSG00000252003	RNU7-154P	SAGD_00051	Human	5.60213	0.340879	7	-4.3585	3.584e-10
ENSG00000122378	FAM213A	SAGD_00129	Human	0.284031	0.0120248	10	-4.3541	8.8029e-08
ENSG00000273348	AC027449.1	SAGD_00051	Human	24.141	1.44654	18	-4.3514	6.797e-42
ENSG00000104140	RHOV	SAGD_00129	Human	0.177398	0.0143431	15	-4.3492	0.042948
ENSG00000165325	DEUP1	SAGD_00129	Human	0.071555	0.00578541	11	-4.3492	0.042948
ENSG00000237476	LINC01637	SAGD_00129	Human	0.442197	0.0357528	22	-4.3492	0.042948
ENSG00000280323	AC053503.6	SAGD_00051	Human	0.542298	0.0337337	2	-4.3463	4.5416e-10
ENSG00000258647	LINC00930	SAGD_00132	Human	0.266738	0.0130003	15	-4.3443	0.017397
ENSG00000166391	MOGAT2	SAGD_00064	Human	4.56686	0.249139	11	-4.3418	0.00024427
ENSG00000117600	PLPPR4	SAGD_00129	Human	2.29746	0.117684	1	-4.3414	1.2648e-47
ENSG00000196668	LINC00173	SAGD_00051	Human	5.55607	0.331785	12	-4.3382	1.656e-57
ENSG00000134193	REG4	SAGD_00064	Human	1.62932	0.182594	1	-4.3359	0.0011976
ENSG00000079215	SLC1A3	SAGD_00129	Human	2.92638	0.159304	5	-4.3346	9.8809e-62
ENSG00000002933	TMEM176A	SAGD_00051	Human	29.135	1.78033	7	-4.3343	2.2445e-62
ENSG00000106384	MOGAT3	SAGD_00064	Human	3.80162	0.234102	7	-4.3335	3.5444e-05
ENSG00000071203	MS4A12	SAGD_00064	Human	9.42423	0.258018	11	-4.3325	5.2512e-05
ENSG00000162552	WNT4	SAGD_00051	Human	9.83907	0.589836	1	-4.332	7.4663e-41
ENSG00000164684	ZNF704	SAGD_00129	Human	0.43982	0.0210739	8	-4.3307	1.9686e-25
ENSG00000121966	CXCR4	SAGD_00132	Human	0.443447	0.0214529	2	-4.3265	0.0028106
ENSG00000178372	CALML5	SAGD_00037	Human	21.7167	1.0829	10	-4.3155	2.8496e-09
ENSG00000270641	TSIX	SAGD_00063	Human	0.0110094	0.000541729	X	-4.3129	1.1454e-12
ENSG00000126016	AMOT	SAGD_00129	Human	0.321052	0.0148173	X	-4.3089	5.4994e-11
ENSG00000182271	TMIGD1	SAGD_00064	Human	9.88457	0.161491	17	-4.3078	0.0025213
ENSG00000196668	LINC00173	SAGD_00132	Human	0.105936	0.00521585	12	-4.3063	0.015188
ENSG00000137558	PI15	SAGD_00132	Human	0.272644	0.0133135	8	-4.3037	0.0039763
ENSG00000173227	SYT12	SAGD_00129	Human	5.47019	0.257578	11	-4.303	4.5244e-183
ENSG00000087495	PHACTR3	SAGD_00132	Human	0.486234	0.0232106	20	-4.3021	0.00092061
ENSG00000261568	AL359694.2	SAGD_00051	Human	0.398224	0.024018	6	-4.3009	8.2771e-15
ENSG00000279104	AC093775.1	SAGD_00051	Human	0.538741	0.0323462	7	-4.2983	1.7527e-25
ENSG00000149591	TAGLN	SAGD_00129	Human	279.138	14.0911	11	-4.2976	0
ENSG00000230595	RSL24D1P2	SAGD_00051	Human	0.603049	0.0384305	2	-4.2946	5.4545e-10
ENSG00000128606	LRRC17	SAGD_00051	Human	29.7513	1.85668	7	-4.2928	8.6865e-46
ENSG00000107317	PTGDS	SAGD_00129	Human	1.52482	0.0758809	9	-4.288	2.8072e-16
ENSG00000160963	COL26A1	SAGD_00129	Human	0.624852	0.027284	7	-4.2879	4.0204e-08
ENSG00000211941	IGHV3-11	SAGD_00037	Human	4.35092	0.201665	14	-4.2868	2.8452e-05
ENSG00000211965	IGHV3-49	SAGD_00037	Human	0.593171	0.022804	14	-4.286	0.0014712
ENSG00000167034	NKX3-1	SAGD_00107	Human	11.0892	0.73732	8	-4.2849	1.1512e-06
ENSG00000169085	C8orf46	SAGD_00129	Human	0.389059	0.0172498	8	-4.2832	0.00416
ENSG00000205426	KRT81	SAGD_00037	Human	4.54165	0.234763	12	-4.2819	0.00010763
ENSG00000124701	APOBEC2	SAGD_00132	Human	45.2685	2.22152	6	-4.2813	0.045599
ENSG00000225972	MTND1P23	SAGD_00076	Human	759.125	533.984	1	-4.2805	1.3053e-07
ENSG00000152611	CAPSL	SAGD_00129	Human	0.255451	0.0215462	5	-4.28	0.049731
ENSG00000263681	MIR3197	SAGD_00129	Human	3.97174	0.334999	21	-4.28	0.049731
ENSG00000280128	AL662795.1	SAGD_00038	Human	0.082897	0.00298654	6	-4.2782	0.02397
ENSG00000227300	KRT16P2	SAGD_00019	Human	9.39915	0.486935	17	-4.2762	0.015069
ENSG00000207864	MIR27B	SAGD_00051	Human	4.1584	0.247279	9	-4.2759	1.7036e-08
ENSG00000134827	TCN1	SAGD_00037	Human	11.8677	4.50947	11	-4.2753	0.00014824
ENSG00000198643	FAM3D	SAGD_00064	Human	16.8439	1.38437	3	-4.2749	6.1349e-06
ENSG00000260428	SCX	SAGD_00132	Human	13.3708	0.656331	8	-4.2739	6.879e-27
ENSG00000263893	AC080037.1	SAGD_00064	Human	0.173124	0.00388663	17	-4.2737	0.013755
ENSG00000164362	TERT	SAGD_00037	Human	0.0500128	0.00171014	5	-4.2691	0.00025438
ENSG00000264490	BX640514.1	SAGD_00132	Human	1.31948	0.0656508	20	-4.2679	0.0037091
ENSG00000124191	TOX2	SAGD_00129	Human	0.730463	0.0314991	20	-4.2678	2.2095e-09
ENSG00000154736	ADAMTS5	SAGD_00051	Human	9.35811	0.586627	21	-4.2671	4.4775e-48
ENSG00000171444	MCC	SAGD_00051	Human	34.0567	2.1423	5	-4.2654	6.9415e-95
ENSG00000176788	BASP1	SAGD_00051	Human	21.1692	1.3428	5	-4.2636	1.9647e-96
ENSG00000156413	FUT6	SAGD_00064	Human	1.39227	0.0920401	19	-4.2575	5.7982e-05
ENSG00000275410	HNF1B	SAGD_00064	Human	0.311576	0.0329036	17	-4.2573	2.9833e-05
ENSG00000223813	AC007255.1	SAGD_00129	Human	0.288	0.0107037	7	-4.2553	0.019901
ENSG00000143341	HMCN1	SAGD_00129	Human	4.67989	0.236596	1	-4.2539	2.675e-288
ENSG00000280344	AC009166.2	SAGD_00051	Human	0.315093	0.0195157	16	-4.2533	1.5584e-27
ENSG00000137198	GMPR	SAGD_00129	Human	3.11364	0.182672	6	-4.2532	3.8332e-25
ENSG00000278893	AC010533.1	SAGD_00051	Human	0.632827	0.0382915	16	-4.2491	7.2617e-24
ENSG00000198744	MTCO3P12	SAGD_00129	Human	4.3753	0.216216	1	-4.2472	3.2388e-09
ENSG00000270641	TSIX	SAGD_00055	Human	0.0333092	0.000331711	X	-4.2469	4.7686e-12
ENSG00000055732	MCOLN3	SAGD_00129	Human	0.393297	0.0190211	1	-4.2444	2.1035e-10
ENSG00000158008	EXTL1	SAGD_00129	Human	8.59485	0.473341	1	-4.2423	8.803e-134
ENSG00000117152	RGS4	SAGD_00129	Human	62.0514	3.29167	1	-4.2399	0
ENSG00000231776	LINC01611	SAGD_00129	Human	0.552787	0.0208008	6	-4.2352	0.021734
ENSG00000212384	SNORD113-2	SAGD_00051	Human	3.87045	0.241077	14	-4.2347	3.9985e-09
ENSG00000276851	AC002401.4	SAGD_00129	Human	2.72212	0.149988	17	-4.2327	8.3526e-07
ENSG00000102445	RUBCNL	SAGD_00132	Human	1.0839	0.055836	13	-4.2326	0.00014321
ENSG00000007171	NOS2	SAGD_00049	Human	0.902579	0.0492399	17	-4.2299	2.4103e-06
ENSG00000185960	SHOX	SAGD_00129	Human	1.98353	0.0949962	X	-4.225	3.493e-31
ENSG00000231713	AF064860.2	SAGD_00037	Human	0.127672	0.00581799	21	-4.2211	0.0013155
ENSG00000273540	AGBL1	SAGD_00132	Human	0.195819	0.0100655	15	-4.2204	0.039493
ENSG00000069535	MAOB	SAGD_00051	Human	84.7249	5.61055	X	-4.2178	6.072e-85
ENSG00000237807	AC022034.2	SAGD_00129	Human	2.47185	0.120577	8	-4.2165	2.1947e-06
ENSG00000078295	ADCY2	SAGD_00132	Human	0.417567	0.0216428	5	-4.2124	0.030079
ENSG00000172349	IL16	SAGD_00129	Human	0.97958	0.050281	15	-4.2106	1.2773e-43
ENSG00000172724	CCL19	SAGD_00039	Human	1.84059	0.111606	9	-4.2091	0.00010947
ENSG00000112394	SLC16A10	SAGD_00132	Human	0.16281	0.00851877	6	-4.2059	3.0624e-07
ENSG00000233913	RPL10P9	SAGD_00051	Human	258.951	17.2155	5	-4.2057	1.073e-56
ENSG00000180447	GAS1	SAGD_00129	Human	11.1951	0.620883	9	-4.2053	1.4521e-110
ENSG00000166033	HTRA1	SAGD_00051	Human	200.891	13.3398	10	-4.2019	1.1347e-95
ENSG00000167664	TMIGD2	SAGD_00132	Human	0.161479	0.00829473	19	-4.2017	0.015502
ENSG00000223949	ROR1-AS1	SAGD_00129	Human	0.275667	0.0108729	1	-4.1989	0.0002457
ENSG00000161643	SIGLEC16	SAGD_00051	Human	26.0412	1.6944	19	-4.1974	1.1794e-43
ENSG00000197273	GUCA2A	SAGD_00064	Human	86.7737	2.07807	1	-4.1934	0.00010174
ENSG00000207980	MIR23A	SAGD_00051	Human	1.67885	0.0584952	19	-4.1922	6.4682e-05
ENSG00000232216	IGHV3-43	SAGD_00037	Human	0.414626	0.0112597	14	-4.1911	0.0085154
ENSG00000267000	AC016229.1	SAGD_00051	Human	1.14561	0.0740206	18	-4.1899	3.2153e-13
ENSG00000228709	LINC02575	SAGD_00129	Human	0.432867	0.0169006	21	-4.1895	0.024231
ENSG00000133019	CHRM3	SAGD_00129	Human	0.141724	0.00569927	1	-4.1875	9.5092e-07
ENSG00000121552	CSTA	SAGD_00051	Human	65.1015	0.514897	3	-4.1847	6.2937e-65
ENSG00000188373	C10orf99	SAGD_00015	Human	19.6166	0.9996	10	-4.1838	0.016673
ENSG00000140538	NTRK3	SAGD_00129	Human	0.362654	0.0217798	15	-4.1821	2.2671e-34
ENSG00000239975	IGKV1D-33	SAGD_00037	Human	1.70963	0.0887805	2	-4.1813	5.0267e-06
ENSG00000188833	ENTPD8	SAGD_00064	Human	4.88459	0.380275	9	-4.1809	3.7467e-07
ENSG00000002587	HS3ST1	SAGD_00051	Human	13.117	0.888635	4	-4.1798	5.8626e-61
ENSG00000008118	CAMK1G	SAGD_00051	Human	14.4517	0.967062	1	-4.1791	3.7036e-34
ENSG00000250284	AC109439.2	SAGD_00002	Human	1.22569	0.0693142	5	-4.1779	0.011347
ENSG00000100170	SLC5A1	SAGD_00064	Human	5.21699	0.120998	22	-4.1732	2.2626e-06
ENSG00000138308	PLA2G12B	SAGD_00064	Human	0.703756	0.0163336	10	-4.1732	0.0051262
ENSG00000166869	CHP2	SAGD_00064	Human	10.9097	0.529448	16	-4.1678	4.1178e-05
ENSG00000214456	PLIN5	SAGD_00051	Human	30.5076	2.06072	19	-4.1675	2.0113e-44
ENSG00000211669	IGLV3-10	SAGD_00037	Human	7.75218	0.404973	22	-4.1646	0.0007622
ENSG00000076716	GPC4	SAGD_00129	Human	12.6326	0.70148	X	-4.163	4.9646e-219
ENSG00000235505	AP002004.1	SAGD_00051	Human	3.85187	0.257303	11	-4.1621	8.5713e-51
ENSG00000197822	OCLN	SAGD_00129	Human	0.488325	0.021855	5	-4.162	4.6577e-12
ENSG00000237359	AL354977.2	SAGD_00033	Human	0.41091	0.0634348	9	-4.161	0.0079802
ENSG00000225698	IGHV3-72	SAGD_00037	Human	1.54046	0.0792397	14	-4.16	3.9991e-05
ENSG00000204403	CASP12	SAGD_00051	Human	4.04191	0.270128	11	-4.1559	1.337e-49
ENSG00000170382	LRRN2	SAGD_00129	Human	0.0998676	0.00406971	1	-4.1548	0.0063472
ENSG00000146250	PRSS35	SAGD_00129	Human	0.577588	0.0395429	6	-4.1528	6.7038e-06
ENSG00000111799	COL12A1	SAGD_00129	Human	275.455	15.3368	6	-4.1507	0
ENSG00000160181	TFF2	SAGD_00019	Human	6.05847	0.337968	21	-4.1501	0.0045667
ENSG00000170801	HTRA3	SAGD_00051	Human	56.9721	3.87394	4	-4.148	4.7253e-67
ENSG00000283796	MIR6510	SAGD_00037	Human	16.5865	0.983161	17	-4.1473	0.00054642
ENSG00000257894	AC027288.3	SAGD_00051	Human	4.60121	0.319143	12	-4.1466	1.8153e-21
ENSG00000049249	TNFRSF9	SAGD_00132	Human	0.184911	0.00994458	1	-4.1464	8.976e-05
ENSG00000143632	ACTA1	SAGD_00132	Human	932.897	50.2265	1	-4.1456	0.047463
ENSG00000078725	BRINP1	SAGD_00037	Human	2.53194	0.677425	9	-4.1452	1.1921e-09
ENSG00000123572	NRK	SAGD_00051	Human	18.2701	1.25279	X	-4.1446	4.9063e-31
ENSG00000146233	CYP39A1	SAGD_00129	Human	0.12287	0.00495447	6	-4.1443	0.027801
ENSG00000117472	TSPAN1	SAGD_00064	Human	42.9737	2.46491	1	-4.143	9.6212e-08
ENSG00000131096	PYY	SAGD_00064	Human	19.0594	3.10708	17	-4.1418	0.00066347
ENSG00000233608	TWIST2	SAGD_00051	Human	23.8016	1.71315	2	-4.14	9.3465e-66
ENSG00000163909	HEYL	SAGD_00129	Human	0.383559	0.0193103	1	-4.139	5.7279e-06
ENSG00000143195	ILDR2	SAGD_00129	Human	0.24802	0.0149127	1	-4.138	2.4085e-13
ENSG00000100626	GALNT16	SAGD_00129	Human	4.04586	0.213737	14	-4.1375	1.2224e-136
ENSG00000118526	TCF21	SAGD_00051	Human	9.23212	0.634963	6	-4.1339	1.667e-55
ENSG00000211892	IGHG4	SAGD_00046	Human	4.68921	1.95033	14	-4.1283	2.1425e-05
ENSG00000000971	CFH	SAGD_00051	Human	46.9966	3.2891	1	-4.1282	9.3064e-61
ENSG00000254343	AC091563.1	SAGD_00051	Human	9.81589	0.678916	8	-4.1273	2.4908e-44
ENSG00000171004	HS6ST2	SAGD_00132	Human	5.20625	0.287023	X	-4.1266	0.0034995
ENSG00000201036	RF00181	SAGD_00051	Human	1.3852	0.0500357	14	-4.126	5.8658e-08
ENSG00000154262	ABCA6	SAGD_00051	Human	8.39046	0.588991	17	-4.1246	8.1595e-58
ENSG00000183463	URAD	SAGD_00064	Human	2.8078	0.0989027	13	-4.1232	0.002514
ENSG00000130303	BST2	SAGD_00051	Human	455.898	31.9887	19	-4.1216	3.7257e-89
ENSG00000134121	CHL1	SAGD_00108	Human	2.49783	0.135364	3	-4.117	0.003293
ENSG00000269902	AC234772.3	SAGD_00051	Human	0.35522	0.0244597	X	-4.1151	8.8351e-09
ENSG00000168209	DDIT4	SAGD_00051	Human	178.911	13.1665	10	-4.1149	2.6884e-25
ENSG00000081803	CADPS2	SAGD_00129	Human	1.02319	0.0532297	7	-4.1147	1.268e-23
ENSG00000076356	PLXNA2	SAGD_00051	Human	14.0898	0.99532	1	-4.1143	8.6404e-120
ENSG00000137975	CLCA2	SAGD_00129	Human	1.95371	0.105222	1	-4.1114	8.3326e-32
ENSG00000134323	MYCN	SAGD_00132	Human	0.697807	0.038568	2	-4.1096	7.2151e-05
ENSG00000127472	PLA2G5	SAGD_00129	Human	0.209974	0.00886844	1	-4.1085	0.0077679
ENSG00000137745	MMP13	SAGD_00129	Human	0.28924	0.0167872	11	-4.1063	0.00066047
ENSG00000222037	IGLC6	SAGD_00037	Human	0.585539	0.0237118	22	-4.1056	2.8401e-05
ENSG00000134443	GRP	SAGD_00037	Human	0.812125	0.0409153	18	-4.0989	0.00024996
ENSG00000211599	IGKV5-2	SAGD_00037	Human	0.383218	0.00922143	2	-4.0979	0.0031827
ENSG00000100276	RASL10A	SAGD_00132	Human	1.07488	0.0586853	22	-4.0976	0.00041087
ENSG00000231052	AL353614.1	SAGD_00051	Human	0.573212	0.017572	9	-4.0966	7.6202e-10
ENSG00000224373	IGHV4-59	SAGD_00037	Human	2.60812	0.14078	14	-4.096	7.3155e-07
ENSG00000241163	LINC00877	SAGD_00129	Human	0.0912988	0.00659319	3	-4.0915	0.01887
ENSG00000180440	SERTM1	SAGD_00051	Human	5.2217	0.374102	13	-4.0906	2.7008e-28
ENSG00000260577	AC126773.2	SAGD_00051	Human	4.8278	0.336897	16	-4.0881	5.558e-45
ENSG00000187955	COL14A1	SAGD_00129	Human	24.6837	1.44952	8	-4.0867	0
ENSG00000244124	ATP1B3-AS1	SAGD_00051	Human	23.9399	1.1403	3	-4.0856	6.0209e-17
ENSG00000127324	TSPAN8	SAGD_00064	Human	39.297	2.31801	12	-4.085	1.3177e-08
ENSG00000095596	CYP26A1	SAGD_00037	Human	0.523469	0.0272576	10	-4.0844	7.0999e-08
ENSG00000146122	DAAM2	SAGD_00129	Human	8.00752	0.45452	6	-4.0839	0
ENSG00000139304	PTPRQ	SAGD_00129	Human	0.439394	0.0281404	12	-4.0838	6.5728e-20
ENSG00000285367	AC087564.1	SAGD_00051	Human	0.220841	0.0158303	16	-4.0828	2.9964e-28
ENSG00000226094	RPL7P3	SAGD_00132	Human	8.59728	0.484237	20	-4.0815	0.02191
ENSG00000259719	LINC02284	SAGD_00138	Human	1.88952	0.102385	14	-4.081	0.015537
ENSG00000215875	ST13P20	SAGD_00051	Human	0.101712	0.00431755	1	-4.0792	4.0895e-06
ENSG00000181634	TNFSF15	SAGD_00129	Human	0.395039	0.0252683	9	-4.075	4.6473e-12
ENSG00000155966	AFF2	SAGD_00129	Human	0.672728	0.0420522	X	-4.0722	3.9765e-34
ENSG00000049283	EPN3	SAGD_00129	Human	0.1529	0.00664083	17	-4.0705	0.0022445
ENSG00000273802	HIST1H2BG	SAGD_00019	Human	2.15768	0.13875	6	-4.0674	0.019477
ENSG00000188175	HEPACAM2	SAGD_00064	Human	5.11178	0.365357	7	-4.0672	0.00020405
ENSG00000182957	SPATA13	SAGD_00129	Human	2.74133	0.163375	13	-4.0672	1.4699e-96
ENSG00000166741	NNMT	SAGD_00129	Human	135.23	8.0257	11	-4.0653	0
ENSG00000211976	IGHV3-73	SAGD_00037	Human	0.61489	0.0377194	14	-4.0643	9.0421e-07
ENSG00000241351	IGKV3-11	SAGD_00037	Human	8.02508	0.410237	2	-4.0586	0.00096521
ENSG00000197872	FAM49A	SAGD_00129	Human	0.758348	0.0403435	2	-4.0581	2.7736e-15
ENSG00000162267	ITIH3	SAGD_00129	Human	0.297956	0.0173715	3	-4.0578	2.8787e-07
ENSG00000115593	SMYD1	SAGD_00132	Human	36.3151	2.08474	2	-4.0567	0.0096312
ENSG00000129946	SHC2	SAGD_00129	Human	0.958226	0.0513399	19	-4.0561	9.8942e-15
ENSG00000155011	DKK 2.00	SAGD_00051	Human	0.750521	0.0541828	4	-4.0548	2.9973e-22
ENSG00000138316	ADAMTS14	SAGD_00129	Human	7.17224	0.41554	10	-4.0528	4.9381e-130
ENSG00000253671	AC027117.1	SAGD_00051	Human	3.81661	0.279869	8	-4.0516	1.3954e-20
ENSG00000115165	CYTIP	SAGD_00129	Human	0.279991	0.0161265	2	-4.0463	0.00022396
ENSG00000211973	IGHV1-69	SAGD_00037	Human	0.322963	0.00395364	14	-4.0455	0.0083724
ENSG00000225402	AC010878.1	SAGD_00129	Human	0.498901	0.0220822	2	-4.0437	0.010042
ENSG00000127920	GNG11	SAGD_00051	Human	44.1231	3.27186	7	-4.0423	3.734e-87
ENSG00000270641	TSIX	SAGD_00033	Human	0.00674873	0.000424531	X	-4.0396	5.1944e-05
ENSG00000168243	GNG4	SAGD_00051	Human	1.43635	0.105528	1	-4.0384	7.4197e-42
ENSG00000133063	CHIT1	SAGD_00107	Human	17.066	1.14632	1	-4.0378	0.0006601
ENSG00000183250	LINC01547	SAGD_00129	Human	6.50172	0.419795	21	-4.0332	5.9538e-59
ENSG00000064886	CHI3L2	SAGD_00039	Human	2.68041	0.410739	1	-4.0313	1.2897e-05
ENSG00000267404	AC023043.2	SAGD_00051	Human	0.249478	0.0171072	18	-4.0299	6.7629e-11
ENSG00000111371	SLC38A1	SAGD_00051	Human	5.57009	0.424039	12	-4.0285	1.1962e-71
ENSG00000135063	FAM189A2	SAGD_00051	Human	12.892	0.951754	9	-4.0283	2.6818e-72
ENSG00000241158	ADAMTS9-AS1	SAGD_00051	Human	5.80433	0.44109	3	-4.0276	1.8464e-52
ENSG00000245067	IGFBP7-AS1	SAGD_00129	Human	0.295936	0.0132874	4	-4.0274	0.010826
ENSG00000227502	LINC01268	SAGD_00129	Human	1.59071	0.0853739	6	-4.0244	1.6509e-15
ENSG00000163586	FABP1	SAGD_00064	Human	44.7975	2.2742	2	-4.0243	6.1309e-06
ENSG00000177112	MRVI1-AS1	SAGD_00129	Human	0.249306	0.010986	11	-4.0235	0.038805
ENSG00000171223	JUNB	SAGD_00051	Human	410.848	32.2734	19	-4.0214	2.1134e-22
ENSG00000272167	AL606537.1	SAGD_00051	Human	0.0826354	0.00474051	1	-4.0214	3.0605e-10
ENSG00000011465	DCN	SAGD_00051	Human	245.825	18.596	12	-4.0207	8.8903e-64
ENSG00000224721	AC007182.1	SAGD_00064	Human	0.403244	0.012368	14	-4.0193	0.0052101
ENSG00000011201	ANOS1	SAGD_00129	Human	0.251694	0.0167725	X	-4.0188	2.7045e-07
ENSG00000211970	IGHV4-61	SAGD_00037	Human	0.54023	0.00931348	14	-4.0185	0.024041
ENSG00000116983	HPCAL4	SAGD_00132	Human	0.234184	0.0140482	1	-4.0181	3.1246e-05
ENSG00000165215	CLDN3	SAGD_00064	Human	47.8354	2.95711	7	-4.0161	3.2244e-06
ENSG00000205436	EXOC3L4	SAGD_00132	Human	1.15646	0.0681593	14	-4.0152	0.00022889
ENSG00000138449	SLC40A1	SAGD_00129	Human	5.28575	0.315927	2	-4.0141	2.224e-80
ENSG00000139352	ASCL1	SAGD_00056	Human	3.31367	0.447083	12	-4.0134	2.7877e-06
ENSG00000147465	STAR	SAGD_00051	Human	274.78	21.3517	8	-4.0128	1.3206e-27
ENSG00000205336	ADGRG1	SAGD_00132	Human	9.47587	0.558724	16	-4.0121	2.6189e-11
ENSG00000176971	FIBIN	SAGD_00051	Human	17.5561	1.36347	11	-4.0101	4.0853e-39
ENSG00000273664	AC010776.3	SAGD_00051	Human	2.47937	0.184617	18	-4.0099	1.0026e-15
ENSG00000196811	CHRNG	SAGD_00132	Human	49.6087	2.96967	2	-4.0087	0.0096312
ENSG00000232177	MTND4P24	SAGD_00019	Human	128.704	7.80761	X	-4.0075	0.001028
ENSG00000101076	HNF4A	SAGD_00064	Human	4.72491	0.268699	20	-4.0072	1.9883e-05
ENSG00000108878	CACNG1	SAGD_00132	Human	101.946	6.11305	17	-4.0062	0.046706
ENSG00000166143	PPP1R14D	SAGD_00064	Human	6.6372	0.501001	15	-4.006	3.7467e-07
ENSG00000271207	MTCO1P22	SAGD_00019	Human	93.1203	5.95194	5	-4.0054	0.00067636
ENSG00000270885	RASL10B	SAGD_00129	Human	1.02834	0.0756709	17	-4.0049	1.1102e-12
ENSG00000226010	AL355852.1	SAGD_00051	Human	0.103674	0.00743998	X	-4.0007	4.484e-10
ENSG00000188783	PRELP	SAGD_00051	Human	108.407	8.41877	1	-4	2.502e-67
ENSG00000145113	MUC4	SAGD_00064	Human	0.026362	0.00196139	3	-3.9963	0.044443
ENSG00000147119	CHST7	SAGD_00051	Human	31.8137	2.51158	X	-3.9945	7.7816e-33
ENSG00000156966	B3GNT7	SAGD_00051	Human	13.5022	1.05834	2	-3.9937	9.4944e-26
ENSG00000137393	RNF144B	SAGD_00129	Human	2.71858	0.191885	6	-3.9926	7.5473e-41
ENSG00000178464	RPL10P16	SAGD_00051	Human	212.873	16.4294	19	-3.9908	1.6586e-113
ENSG00000136205	TNS3	SAGD_00129	Human	31.0885	1.92048	7	-3.9905	0
ENSG00000171345	KRT19	SAGD_00051	Human	32.2339	2.52096	17	-3.9905	2.7402e-74
ENSG00000261379	AC010735.1	SAGD_00051	Human	0.994411	0.077692	2	-3.9901	7.52e-27
ENSG00000157214	STEAP2	SAGD_00051	Human	9.4058	0.719462	7	-3.9891	6.2001e-52
ENSG00000244116	IGKV2-28	SAGD_00037	Human	2.47417	0.130548	2	-3.9864	1.6634e-05
ENSG00000171951	SCG2	SAGD_00051	Human	3.32254	0.267434	2	-3.985	8.1498e-19
ENSG00000013293	SLC7A14	SAGD_00129	Human	1.07705	0.063299	3	-3.9846	3.5757e-39
ENSG00000153208	MERTK	SAGD_00129	Human	0.418988	0.0196766	2	-3.9821	3.8874e-07
ENSG00000137090	DMRT1	SAGD_00108	Human	0.461328	0.0289113	9	-3.9808	0.023967
ENSG00000202566	MIR421	SAGD_00051	Human	3.26354	0.24351	X	-3.9795	4.5807e-14
ENSG00000203867	RBM20	SAGD_00129	Human	0.272589	0.0143268	10	-3.9769	2.4112e-08
ENSG00000177291	GJD4	SAGD_00132	Human	1.26066	0.0767657	10	-3.9767	0.0082937
ENSG00000261395	HSPE1P5	SAGD_00037	Human	0.93936	0.0610089	16	-3.9756	0.00022087
ENSG00000230076	RPL10P6	SAGD_00067	Human	28.0942	1.70199	2	-3.9752	7.7803e-10
ENSG00000230630	DNM3OS	SAGD_00051	Human	13.7924	1.06415	1	-3.9739	8.6935e-40
ENSG00000244414	CFHR1	SAGD_00129	Human	0.151398	0.00701564	1	-3.9739	0.04643
ENSG00000062038	CDH3	SAGD_00051	Human	14.9064	1.15267	16	-3.9727	5.3072e-78
ENSG00000181656	GPR88	SAGD_00051	Human	1.91444	0.148429	1	-3.972	3.1442e-27
ENSG00000182585	EPGN	SAGD_00129	Human	3.29281	0.176394	4	-3.9709	1.5055e-19
ENSG00000160255	ITGB2	SAGD_00129	Human	9.33222	0.586031	21	-3.9702	1.3277e-214
ENSG00000170293	CMTM8	SAGD_00129	Human	1.55961	0.0941765	3	-3.9694	3.7015e-07
ENSG00000168334	XIRP1	SAGD_00129	Human	0.251283	0.0212909	3	-3.9689	7.6791e-06
ENSG00000170439	METTL7B	SAGD_00129	Human	0.653324	0.0307039	12	-3.9671	0.00049458
ENSG00000152580	IGSF10	SAGD_00051	Human	14.8783	1.14502	3	-3.9638	2.8818e-35
ENSG00000211651	IGLV1-44	SAGD_00132	Human	0.562409	0.033623	22	-3.9617	0.022978
ENSG00000119280	C1orf198	SAGD_00129	Human	61.9162	3.96803	1	-3.9609	0
ENSG00000118785	SPP1	SAGD_00129	Human	15.9582	1.01377	4	-3.96	2.456e-127
ENSG00000225200	AC246787.1	SAGD_00051	Human	2.68518	0.211978	14	-3.9599	8.178e-25
ENSG00000252822	RF00019	SAGD_00051	Human	2.79997	0.205577	1	-3.9547	7.4546e-09
ENSG00000126950	TMEM35A	SAGD_00129	Human	3.81873	0.260101	X	-3.9511	2.4204e-34
ENSG00000112182	BACH2	SAGD_00129	Human	0.553918	0.030335	6	-3.951	3.754e-18
ENSG00000197558	SSPO	SAGD_00132	Human	0.126102	0.00777396	7	-3.9506	2.0919e-10
ENSG00000206341	HLA-H	SAGD_00051	Human	3.93508	0.308566	6	-3.9493	3.0628e-07
ENSG00000149926	FAM57B	SAGD_00132	Human	0.259835	0.0162342	16	-3.9476	5.6582e-05
ENSG00000138735	PDE5A	SAGD_00129	Human	15.2006	0.96083	4	-3.9474	0
ENSG00000149131	SERPING1	SAGD_00051	Human	348.669	27.924	11	-3.9468	5.4029e-53
ENSG00000136859	ANGPTL2	SAGD_00051	Human	28.3112	2.23739	9	-3.9458	1.0785e-91
ENSG00000106565	TMEM176B	SAGD_00051	Human	65.9648	5.22887	7	-3.9449	4.3634e-93
ENSG00000139737	SLAIN1	SAGD_00132	Human	0.123256	0.00770821	13	-3.9436	0.00020077
ENSG00000211638	IGLV8-61	SAGD_00037	Human	7.041	0.392009	22	-3.9433	0.00014612
ENSG00000270641	TSIX	SAGD_00051	Human	0.0207917	0.00165748	X	-3.9364	7.0302e-28
ENSG00000004848	ARX	SAGD_00051	Human	53.4141	4.23983	X	-3.9346	2.4112e-27
ENSG00000182179	UBA7	SAGD_00129	Human	6.0368	0.384722	3	-3.9336	1.0758e-94
ENSG00000125869	LAMP5	SAGD_00051	Human	9.63725	0.756023	20	-3.9335	6.7432e-18
ENSG00000095587	TLL2	SAGD_00138	Human	0.456198	0.025374	10	-3.9333	0.040685
ENSG00000198075	SULT1C4	SAGD_00051	Human	9.87993	0.781376	2	-3.9333	4.9405e-62
ENSG00000008311	AASS	SAGD_00129	Human	2.87848	0.188206	7	-3.9322	2.7972e-46
ENSG00000159958	TNFRSF13C	SAGD_00072	Human	2.48101	0.497425	22	-3.9312	7.72e-06
ENSG00000106819	ASPN	SAGD_00129	Human	3.66705	0.258256	9	-3.931	2.9092e-31
ENSG00000200389	RNU6-509P	SAGD_00051	Human	1.98582	0.0571293	3	-3.9309	0.00015026
ENSG00000114455	HHLA2	SAGD_00064	Human	5.89004	0.144858	3	-3.9283	3.6744e-05
ENSG00000138772	ANXA3	SAGD_00129	Human	0.359942	0.0198168	4	-3.9276	4.0871e-07
ENSG00000077092	RARB	SAGD_00051	Human	4.26237	0.344701	3	-3.9274	1.561e-87
ENSG00000174348	PODN	SAGD_00129	Human	30.056	1.95805	1	-3.9263	0
ENSG00000136546	SCN7A	SAGD_00051	Human	23.4715	1.89683	2	-3.9255	2.5063e-60
ENSG00000111816	FRK	SAGD_00129	Human	0.23167	0.0123337	6	-3.9247	2.0593e-10
ENSG00000229657	AL391822.1	SAGD_00051	Human	1.14762	0.0906484	1	-3.923	8.2343e-25
ENSG00000232655	LINC01656	SAGD_00051	Human	0.382484	0.0315357	22	-3.9227	6.8761e-10
ENSG00000279400	AC008957.3	SAGD_00051	Human	1.77261	0.145083	5	-3.9218	9.1622e-18
ENSG00000108821	COL1A1	SAGD_00051	Human	206.22	16.3803	17	-3.9215	6.388e-88
ENSG00000121594	CD80	SAGD_00129	Human	0.324771	0.0196777	3	-3.9194	0.00014693
ENSG00000005379	TSPOAP1	SAGD_00051	Human	14.5963	1.17582	17	-3.9171	3.8493e-136
ENSG00000166592	RRAD	SAGD_00132	Human	60.7701	3.77789	16	-3.9159	0.00061502
ENSG00000269028	MTRNR2L12	SAGD_00129	Human	1.29442	0.0993246	3	-3.9157	1.8254e-05
ENSG00000127325	BEST3	SAGD_00132	Human	5.61368	0.356514	12	-3.91	0.01304
ENSG00000237125	HAND2-AS1	SAGD_00051	Human	4.71824	0.387476	4	-3.908	1.5708e-43
ENSG00000065361	ERBB3	SAGD_00132	Human	5.99667	0.383006	12	-3.9063	0.0072865
ENSG00000103647	CORO2B	SAGD_00051	Human	12.5454	1.01595	15	-3.9053	1.2464e-68
ENSG00000211997	MIR708	SAGD_00051	Human	1.19422	0.0402161	11	-3.9035	7.2502e-10
ENSG00000115738	ID2	SAGD_00051	Human	110.838	9.1071	2	-3.9031	6.7058e-48
ENSG00000172410	INSL5	SAGD_00064	Human	4.70958	1.06152	1	-3.9013	0.013724
ENSG00000211942	IGHV3-13	SAGD_00037	Human	0.649478	0.0394516	14	-3.8993	0.0005022
ENSG00000184937	WT1	SAGD_00138	Human	1.44244	0.0842384	11	-3.8986	0.027094
ENSG00000007216	SLC13A2	SAGD_00064	Human	8.05599	0.0992805	17	-3.8971	0.0028001
ENSG00000143333	RGS16	SAGD_00132	Human	16.614	1.05809	1	-3.897	0.019347
ENSG00000266554	LINC01443	SAGD_00129	Human	0.895375	0.0542008	18	-3.8939	0.030231
ENSG00000151320	AKAP6	SAGD_00129	Human	1.24849	0.0768732	14	-3.8938	7.6109e-74
ENSG00000237339	LINC01502	SAGD_00037	Human	0.0464644	0.0013253	9	-3.893	0.022447
ENSG00000121361	KCNJ8	SAGD_00051	Human	9.39249	0.776373	12	-3.8926	7.3812e-65
ENSG00000233535	AC003035.2	SAGD_00132	Human	0.698886	0.0455555	X	-3.8918	0.013817
ENSG00000135905	DOCK10	SAGD_00051	Human	7.20782	0.5886	2	-3.8917	6.5981e-48
ENSG00000078596	ITM2A	SAGD_00051	Human	74.0792	6.07447	X	-3.8878	2.0019e-68
ENSG00000279255	Z97653.2	SAGD_00129	Human	0.386038	0.0281158	16	-3.8875	0.0078467
ENSG00000105929	ATP6V0A4	SAGD_00037	Human	1.25137	0.0909542	7	-3.8867	0.00027052
ENSG00000187527	ATP13A5	SAGD_00037	Human	1.68284	0.116443	3	-3.8844	0.00035533
ENSG00000156234	CXCL13	SAGD_00046	Human	2.46165	0.149116	4	-3.8841	0.0034674
ENSG00000273287	AL008718.2	SAGD_00051	Human	1.3856	0.111203	22	-3.8814	1.6278e-23
ENSG00000176387	HSD11B2	SAGD_00132	Human	0.883418	0.057556	16	-3.8793	3.0935e-14
ENSG00000111245	MYL2	SAGD_00132	Human	32.0154	2.10913	12	-3.8791	6.0471e-05
ENSG00000199390	SNORD114-7	SAGD_00051	Human	2.42521	0.161671	14	-3.8777	3.238e-07
ENSG00000207642	MIR571	SAGD_00051	Human	3.00491	0.273836	4	-3.8774	6.8561e-07
ENSG00000126860	EVI2A	SAGD_00129	Human	4.15022	0.241382	17	-3.8769	9.4761e-26
ENSG00000146674	IGFBP3	SAGD_00051	Human	70.0893	5.8786	7	-3.8759	6.5734e-27
ENSG00000231160	KLF3-AS1	SAGD_00051	Human	12.887	1.08185	4	-3.8683	2.7096e-60
ENSG00000221986	MYBPHL	SAGD_00132	Human	3.6252	0.238162	1	-3.8658	0.0047513
ENSG00000211895	IGHA1	SAGD_00037	Human	59.8873	3.71797	14	-3.8653	2.1642e-09
ENSG00000189058	APOD	SAGD_00129	Human	2.38177	0.154482	3	-3.8642	9.3558e-19
ENSG00000211648	IGLV1-47	SAGD_00037	Human	4.4168	0.265708	22	-3.8637	1.7053e-05
ENSG00000152785	BMP3	SAGD_00051	Human	0.885732	0.0733579	4	-3.8622	1.4173e-26
ENSG00000200917	RNU6-553P	SAGD_00051	Human	1.92876	0.169865	4	-3.8598	3.4848e-10
ENSG00000125869	LAMP5	SAGD_00129	Human	0.338948	0.0232982	20	-3.8585	0.0025444
ENSG00000165655	ZNF503	SAGD_00051	Human	29.8491	2.49998	10	-3.8575	2.0837e-109
ENSG00000138378	STAT4	SAGD_00129	Human	4.12487	0.277833	2	-3.8573	1.0174e-67
ENSG00000211956	IGHV4-34	SAGD_00037	Human	1.03676	0.0604288	14	-3.8566	0.0095554
ENSG00000164442	CITED2	SAGD_00051	Human	174.969	14.7306	6	-3.8562	2.6559e-52
ENSG00000171951	SCG2	SAGD_00129	Human	4.99796	0.337625	2	-3.8548	4.5416e-47
ENSG00000105997	HOXA3	SAGD_00070	Human	0.102142	0.00514311	7	-3.8538	0.045808
ENSG00000189398	OR7E12P	SAGD_00051	Human	1.84906	0.151916	11	-3.8538	7.4636e-24
ENSG00000211679	IGLC3	SAGD_00037	Human	153.236	9.2834	22	-3.8535	3.6525e-06
ENSG00000127318	IL22	SAGD_00049	Human	0.491049	0.0356564	12	-3.853	0.030796
ENSG00000123243	ITIH5	SAGD_00129	Human	0.146102	0.0109019	10	-3.8504	2.9656e-08
ENSG00000211934	IGHV1-2	SAGD_00037	Human	4.96508	0.304396	14	-3.8502	0.00084498
ENSG00000226237	GAS1RR	SAGD_00129	Human	0.297351	0.02375	9	-3.8486	2.3521e-05
ENSG00000199005	MIR370	SAGD_00051	Human	2.37618	0.181864	14	-3.8457	7.9464e-07
ENSG00000224415	AC007683.1	SAGD_00051	Human	0.185179	0.0118484	7	-3.8438	1.8865e-09
ENSG00000134853	PDGFRA	SAGD_00051	Human	57.9241	4.98426	4	-3.8431	1.8223e-61
ENSG00000134201	GSTM5	SAGD_00051	Human	41.1726	3.46919	1	-3.8426	2.6436e-53
ENSG00000144712	CAND2	SAGD_00132	Human	7.14418	0.477845	3	-3.8425	0.011384
ENSG00000166589	CDH16	SAGD_00064	Human	0.203469	0.0353715	16	-3.8421	0.0017007
ENSG00000243290	IGKV1-12	SAGD_00037	Human	1.04859	0.304797	2	-3.8414	0.0025808
ENSG00000161381	PLXDC1	SAGD_00132	Human	0.263839	0.017653	17	-3.8411	0.034377
ENSG00000198938	MT-CO3	SAGD_00129	Human	4355.91	301.252	MT	-3.8387	0
ENSG00000225655	BX255923.1	SAGD_00051	Human	0.696437	0.0580248	9	-3.8385	3.1743e-16
ENSG00000134339	SAA2	SAGD_00035	Human	1.46938	0.448736	11	-3.8361	5.3623e-05
ENSG00000147145	LPAR4	SAGD_00051	Human	1.41164	0.117894	X	-3.8349	4.7138e-27
ENSG00000244437	IGKV3-15	SAGD_00037	Human	3.05313	0.190115	2	-3.8308	2.9896e-06
ENSG00000165084	C8orf34	SAGD_00129	Human	0.208022	0.0143282	8	-3.8307	1.9357e-08
ENSG00000262902	MTCO1P40	SAGD_00069	Human	25.1401	3.61054	17	-3.8293	0.0002668
ENSG00000112319	EYA4	SAGD_00129	Human	0.559701	0.0388535	6	-3.8289	5.8312e-18
ENSG00000211653	IGLV1-40	SAGD_00037	Human	3.88835	0.254065	22	-3.8269	1.2649e-05
ENSG00000106031	HOXA13	SAGD_00052	Human	0.139717	0.0312467	7	-3.8266	0.00038853
ENSG00000211598	IGKV4-1	SAGD_00037	Human	32.3607	1.99663	2	-3.8261	1.4283e-05
ENSG00000169418	NPR 1.00	SAGD_00051	Human	26.8104	2.34225	1	-3.8256	4.891e-65
ENSG00000177363	LRRN4CL	SAGD_00051	Human	18.275	1.57484	11	-3.8255	4.3014e-90
ENSG00000129993	CBFA2T3	SAGD_00132	Human	0.721348	0.0483552	16	-3.825	0.00014524
ENSG00000170458	CD14	SAGD_00129	Human	2.37754	0.163611	5	-3.8244	2.8096e-16
ENSG00000131203	IDO1	SAGD_00059	Human	1.4916	0.108264	8	-3.8238	5.7866e-05
ENSG00000172156	CCL11	SAGD_00051	Human	0.142319	0.0116338	17	-3.8221	3.1624e-05
ENSG00000069431	ABCC9	SAGD_00051	Human	3.01021	0.260956	12	-3.8216	4.6993e-78
ENSG00000263489	AC127029.2	SAGD_00132	Human	3.24106	0.220459	17	-3.8214	0.0070752
ENSG00000284734	AC099063.4	SAGD_00051	Human	0.357362	0.0286772	1	-3.8213	1.7252e-15
ENSG00000211951	IGHV2-26	SAGD_00037	Human	1.24614	0.100151	14	-3.8206	0.0018196
ENSG00000133101	CCNA1	SAGD_00132	Human	10.68	0.728287	13	-3.8205	0.00016473
ENSG00000261115	TMEM178B	SAGD_00129	Human	3.44655	0.24241	7	-3.8183	1.0379e-121
ENSG00000153976	HS3ST3A1	SAGD_00051	Human	4.63709	0.4089	17	-3.8164	2.1932e-32
ENSG00000073282	TP63	SAGD_00129	Human	0.534783	0.0429677	3	-3.8148	8.8477e-14
ENSG00000244649	LINC02086	SAGD_00064	Human	1.07379	0.149263	17	-3.8144	4.6631e-05
ENSG00000174407	MIR1-1HG	SAGD_00132	Human	8.04635	0.545221	20	-3.8144	0.048463
ENSG00000285303	AC004381.3	SAGD_00051	Human	6.13065	0.529947	16	-3.8142	6.8042e-35
ENSG00000144227	NXPH2	SAGD_00051	Human	1.87947	0.162937	2	-3.8116	9.5417e-19
ENSG00000188257	PLA2G2A	SAGD_00051	Human	237.038	10.0347	1	-3.8101	6.8075e-12
ENSG00000135902	CHRND	SAGD_00132	Human	56.0205	3.788	2	-3.8094	0.0017279
ENSG00000241186	TDGF1	SAGD_00051	Human	2.24182	0.189397	3	-3.8082	1.8252e-25
ENSG00000242941	RPL12P7	SAGD_00051	Human	1.06325	0.0872682	14	-3.806	3.34e-16
ENSG00000173947	PIFO	SAGD_00129	Human	0.694375	0.0482781	1	-3.8057	4.971e-11
ENSG00000266835	GAPLINC	SAGD_00129	Human	2.33273	0.182336	18	-3.8054	3.3272e-09
ENSG00000173391	OLR1	SAGD_00129	Human	0.215942	0.0155626	12	-3.8033	0.0036346
ENSG00000254626	AP003100.1	SAGD_00037	Human	0.145616	0.00391563	11	-3.8012	0.0091839
ENSG00000079257	LXN	SAGD_00051	Human	21.7193	1.9152	3	-3.8003	1.7569e-43
ENSG00000007933	FMO3	SAGD_00129	Human	0.848093	0.0594032	1	-3.7994	5.9362e-11
ENSG00000237310	AC008267.5	SAGD_00129	Human	0.962145	0.0738301	7	-3.7972	0.01139
ENSG00000273597	AL355377.1	SAGD_00132	Human	0.0926495	0.0063327	9	-3.7967	0.033744
ENSG00000258053	AC025575.2	SAGD_00064	Human	0.349637	0.0203035	12	-3.7945	0.026227
ENSG00000178795	GDPD4	SAGD_00132	Human	0.0968038	0.0065671	11	-3.7941	0.0019466
ENSG00000182168	UNC5C	SAGD_00129	Human	2.21139	0.153895	4	-3.7941	1.0111e-78
ENSG00000122547	EEPD1	SAGD_00129	Human	1.35188	0.0875118	7	-3.7941	6.2595e-22
ENSG00000111801	BTN3A3	SAGD_00129	Human	2.96788	0.206779	6	-3.7934	1.9579e-55
ENSG00000141753	IGFBP4	SAGD_00051	Human	940.786	83.9642	17	-3.7918	1.635e-37
ENSG00000004799	PDK4	SAGD_00051	Human	126.512	11.3001	7	-3.7897	1.2096e-26
ENSG00000182732	RGS6	SAGD_00132	Human	0.195511	0.0135886	14	-3.7885	0.001419
ENSG00000261192	RNF126P1	SAGD_00132	Human	0.286588	0.0199404	17	-3.7883	0.0066056
ENSG00000166387	PPFIBP2	SAGD_00129	Human	5.04244	0.350787	11	-3.785	1.3694e-151
ENSG00000259488	AC023355.1	SAGD_00107	Human	1.24603	0.162234	15	-3.7838	3.3756e-16
ENSG00000077264	PAK3	SAGD_00129	Human	0.177426	0.00971556	X	-3.7834	2.298e-06
ENSG00000172379	ARNT2	SAGD_00129	Human	10.2957	0.716132	15	-3.783	7.4001e-219
ENSG00000137463	MGARP	SAGD_00129	Human	2.46361	0.151638	4	-3.7813	2.5641e-11
ENSG00000171345	KRT19	SAGD_00064	Human	68.5726	3.98795	17	-3.7811	1.3338e-05
ENSG00000260947	AL356489.2	SAGD_00129	Human	0.144508	0.0113005	9	-3.7794	0.011743
ENSG00000173200	PARP15	SAGD_00129	Human	1.14715	0.0819493	3	-3.7788	3.0865e-22
ENSG00000279932	AP006248.4	SAGD_00051	Human	0.821962	0.0713833	8	-3.7764	1.9523e-13
ENSG00000283631	AL928596.1	SAGD_00163	Human	1.16454	0.341165	X	-3.776	0.010987
ENSG00000151117	TMEM86A	SAGD_00129	Human	0.724773	0.0481683	11	-3.7752	8.1066e-11
ENSG00000101440	ASIP	SAGD_00051	Human	19.4297	1.75003	20	-3.7734	7.3961e-35
ENSG00000271320	AC091488.1	SAGD_00051	Human	0.575801	0.051423	2	-3.7732	8.0257e-14
ENSG00000111863	ADTRP	SAGD_00064	Human	2.41082	0.173743	6	-3.7723	1.1076e-05
ENSG00000198034	RPS4X	SAGD_00051	Human	851.96	76.5725	X	-3.7718	4.5995e-132
ENSG00000270641	TSIX	SAGD_00042	Human	0.0143673	0.00105183	X	-3.7704	1.8196e-12
ENSG00000236276	NDP-AS1	SAGD_00051	Human	0.32084	0.0284037	X	-3.7694	1.3233e-09
ENSG00000120594	PLXDC2	SAGD_00129	Human	13.7257	1.00638	10	-3.7687	0
ENSG00000099834	CDHR5	SAGD_00064	Human	13.6454	0.4421	11	-3.7662	0.00032731
ENSG00000147403	RPL10	SAGD_00051	Human	443.892	40.1313	X	-3.7659	7.0118e-124
ENSG00000124743	KLHL31	SAGD_00132	Human	6.94274	0.489031	6	-3.7657	0.027899
ENSG00000165349	SLC7A3	SAGD_00037	Human	1.58314	0.116066	X	-3.7656	2.2365e-05
ENSG00000196569	LAMA2	SAGD_00138	Human	0.576793	0.0366924	6	-3.7644	0.016967
ENSG00000224690	UBE2D3P3	SAGD_00129	Human	1.646	0.172623	1	-3.7635	0.0068227
ENSG00000162692	VCAM1	SAGD_00051	Human	9.34745	0.836082	1	-3.7634	1.1192e-47
ENSG00000271958	AC021860.1	SAGD_00051	Human	0.454468	0.037461	4	-3.7632	2.8007e-08
ENSG00000165757	JCAD	SAGD_00129	Human	28.1212	2.0323	10	-3.7623	0
ENSG00000175093	SPSB4	SAGD_00132	Human	0.501819	0.0351079	3	-3.7622	0.0097998
ENSG00000196208	GREB1	SAGD_00051	Human	79.2604	7.16366	2	-3.762	2.5874e-38
ENSG00000145911	N4BP3	SAGD_00132	Human	3.83935	0.275579	5	-3.7615	0.00021221
ENSG00000229807	XIST	SAGD_00036	Human	1.6644	0.131358	X	-3.7606	2.3745e-06
ENSG00000182272	B4GALNT4	SAGD_00051	Human	28.5624	2.57043	11	-3.7603	2.1705e-46
ENSG00000121297	TSHZ3	SAGD_00051	Human	24.3712	2.20329	19	-3.7599	1.2574e-99
ENSG00000223756	TSSC2	SAGD_00051	Human	4.16348	0.368068	11	-3.7562	1.2704e-46
ENSG00000221869	CEBPD	SAGD_00051	Human	239.752	22.3933	8	-3.7549	3.8884e-23
ENSG00000258183	LINC02392	SAGD_00129	Human	0.318782	0.0286645	12	-3.7547	0.043177
ENSG00000207698	MIR32	SAGD_00051	Human	1.52819	0.0812522	9	-3.7538	6.2455e-08
ENSG00000100336	APOL4	SAGD_00051	Human	2.91313	0.2563	22	-3.7513	2.5789e-20
ENSG00000260910	LINC00565	SAGD_00129	Human	4.29707	0.305	13	-3.7511	3.9709e-34
ENSG00000180745	CLRN3	SAGD_00064	Human	8.3613	0.422149	10	-3.751	0.00021911
ENSG00000168672	FAM84B	SAGD_00129	Human	0.0772598	0.00427832	8	-3.7508	0.029584
ENSG00000145526	CDH18	SAGD_00129	Human	0.159733	0.0113912	5	-3.75	0.0016515
ENSG00000183778	B3GALT5	SAGD_00037	Human	1.27699	0.0969307	21	-3.7493	0.00015227
ENSG00000224331	AC019181.1	SAGD_00051	Human	1.5546	0.138072	2	-3.7489	2.7986e-17
ENSG00000144810	COL8A1	SAGD_00051	Human	3.26222	0.297965	3	-3.7483	1.2386e-35
ENSG00000160182	TFF1	SAGD_00037	Human	8.0493	0.53449	21	-3.7481	1.984e-05
ENSG00000239873	GAPDHP27	SAGD_00051	Human	0.13931	0.0109542	1	-3.7477	5.9201e-07
ENSG00000163993	S100P	SAGD_00019	Human	6.76795	0.543585	4	-3.7443	0.00035229
ENSG00000135477	KRT87P	SAGD_00129	Human	0.774377	0.0433446	12	-3.744	4.3577e-05
ENSG00000183087	GAS6	SAGD_00129	Human	168.664	12.5537	13	-3.7431	0
ENSG00000075426	FOSL2	SAGD_00051	Human	89.2998	8.50234	2	-3.7424	5.7299e-30
ENSG00000156920	ADGRG4	SAGD_00046	Human	0.100075	0.00574949	X	-3.7421	0.024836
ENSG00000229720	AL109924.2	SAGD_00129	Human	0.52996	0.0426855	6	-3.7412	0.013769
ENSG00000185585	OLFML2A	SAGD_00129	Human	10.2976	0.766022	9	-3.7409	9.7318e-223
ENSG00000175745	NR2F1	SAGD_00051	Human	31.1622	2.82388	5	-3.74	2.7074e-121
ENSG00000111110	PPM1H	SAGD_00129	Human	3.66456	0.261562	12	-3.7393	4.1565e-80
ENSG00000106123	EPHB6	SAGD_00129	Human	0.129978	0.00723632	7	-3.7388	0.0041161
ENSG00000148600	CDHR1	SAGD_00129	Human	0.090373	0.00504826	10	-3.7384	0.004107
ENSG00000211964	IGHV3-48	SAGD_00037	Human	1.69304	0.112	14	-3.7381	0.005575
ENSG00000122786	CALD1	SAGD_00129	Human	478.16	35.4899	7	-3.7368	0
ENSG00000084453	SLCO1A2	SAGD_00037	Human	0.179804	0.0125454	12	-3.7348	4.3673e-08
ENSG00000242607	RPS3AP34	SAGD_00051	Human	0.0960132	0	8	-3.7345	7.0708e-05
ENSG00000129048	ACKR4	SAGD_00129	Human	1.40822	0.115998	3	-3.7342	2.6649e-11
ENSG00000080007	DDX43	SAGD_00129	Human	0.591975	0.0545427	6	-3.7302	4.7539e-06
ENSG00000178363	CALML3	SAGD_00037	Human	0.559964	0.0379233	10	-3.7295	4.0846e-07
ENSG00000161249	DMKN	SAGD_00051	Human	15.6799	1.0025	19	-3.7237	1.3379e-119
ENSG00000074276	CDHR2	SAGD_00064	Human	6.08877	0.220506	5	-3.7213	2.8821e-07
ENSG00000109705	NKX3-2	SAGD_00129	Human	0.385563	0.0220112	4	-3.7213	0.00031523
ENSG00000269720	CCDC194	SAGD_00051	Human	5.28926	0.49221	19	-3.7171	2.8988e-26
ENSG00000206685	RNU6-1189P	SAGD_00051	Human	7.67585	0.713045	X	-3.717	1.1657e-11
ENSG00000202191	SNORD113-1	SAGD_00051	Human	3.62001	0.314675	14	-3.7158	1.5922e-08
ENSG00000184232	OAF	SAGD_00051	Human	33.3425	3.10231	11	-3.7129	2.1624e-96
ENSG00000179455	MKRN3	SAGD_00132	Human	0.075289	0.00547965	15	-3.7125	0.0098254
ENSG00000255548	AP003043.1	SAGD_00051	Human	1.22337	0.116017	11	-3.7112	9.2696e-24
ENSG00000113946	CLDN16	SAGD_00002	Human	0.0820967	0.00650433	3	-3.71	0.0050286
ENSG00000280143	AP000892.3	SAGD_00129	Human	0.755946	0.0613317	11	-3.7075	3.1837e-14
ENSG00000267795	SMIM22	SAGD_00064	Human	1.28219	0.126137	16	-3.7071	7.2692e-06
ENSG00000205277	MUC12	SAGD_00064	Human	10.1788	0.655157	7	-3.705	7.2573e-05
ENSG00000090402	SI	SAGD_00064	Human	3.11652	0.0324406	3	-3.7048	0.0015594
ENSG00000235020	AL390783.1	SAGD_00051	Human	0.135053	0.0119643	10	-3.7	2.9614e-14
ENSG00000133048	CHI3L1	SAGD_00129	Human	47.3035	3.60262	1	-3.698	0
ENSG00000241388	HNF1A-AS1	SAGD_00064	Human	1.43625	0.121741	12	-3.6975	0.0013025
ENSG00000262061	AC129507.1	SAGD_00132	Human	0.434254	0.0324136	17	-3.6941	5.0757e-05
ENSG00000135046	ANXA1	SAGD_00051	Human	59.8383	3.30798	9	-3.6923	3.6543e-63
ENSG00000241224	C3orf85	SAGD_00064	Human	0.581519	0.012331	3	-3.6919	0.047565
ENSG00000029534	ANK1	SAGD_00132	Human	10.1579	0.745706	8	-3.6914	0.00020712
ENSG00000186115	CYP4F2	SAGD_00064	Human	0.744669	0.0152849	19	-3.686	0.0037222
ENSG00000199015	MIR377	SAGD_00051	Human	2.3342	0.0924433	14	-3.6857	0.045602
ENSG00000183486	MX2	SAGD_00129	Human	0.0775831	0.00541849	21	-3.6848	0.00028873
ENSG00000211666	IGLV2-14	SAGD_00037	Human	19.8037	1.42981	22	-3.6805	4.0973e-06
ENSG00000189410	SH2D5	SAGD_00129	Human	1.14491	0.0857483	1	-3.6805	1.3583e-17
ENSG00000162458	FBLIM1	SAGD_00129	Human	16.8666	1.35959	1	-3.6796	6.7802e-207
ENSG00000158270	COLEC12	SAGD_00129	Human	2.45019	0.184089	18	-3.6759	9.5416e-59
ENSG00000242034	AC097493.1	SAGD_00051	Human	1.44464	0.138426	4	-3.6759	2.1394e-17
ENSG00000211950	IGHV1-24	SAGD_00037	Human	1.12944	0.079317	14	-3.6746	0.00057602
ENSG00000254521	SIGLEC12	SAGD_00138	Human	4.54496	0.346038	19	-3.6732	0.0013136
ENSG00000125730	C3	SAGD_00051	Human	94.9599	9.20995	19	-3.6719	2.105e-15
ENSG00000159166	LAD1	SAGD_00064	Human	5.66461	0.429082	1	-3.6716	1.6197e-05
ENSG00000246100	LINC00900	SAGD_00129	Human	0.127411	0.00998216	11	-3.6712	0.006109
ENSG00000179082	C9orf106	SAGD_00129	Human	0.124053	0.00735136	9	-3.6686	0.039903
ENSG00000117643	MAN1C1	SAGD_00129	Human	4.40055	0.342311	1	-3.6684	1.4366e-128
ENSG00000182742	HOXB4	SAGD_00129	Human	0.39302	0.0386997	17	-3.6676	3.0295e-05
ENSG00000200480	SNORD114-28	SAGD_00051	Human	1.52618	0.113049	14	-3.6666	7.6793e-07
ENSG00000166317	SYNPO2L	SAGD_00132	Human	43.054	3.22948	10	-3.6665	0.0039645
ENSG00000276923	AL139351.1	SAGD_00051	Human	5.46006	0.520299	20	-3.6656	5.4504e-34
ENSG00000239828	AC063944.1	SAGD_00129	Human	0.198594	0.0221646	3	-3.6649	0.0098442
ENSG00000211898	IGHD	SAGD_00037	Human	2.70134	0.193256	14	-3.6643	2.2155e-05
ENSG00000145384	FABP2	SAGD_00064	Human	3.42903	0.143239	4	-3.6636	0.00013463
ENSG00000153820	SPHKAP	SAGD_00037	Human	0.27169	0.0210679	2	-3.663	3.0874e-11
ENSG00000225523	IGKV6D-21	SAGD_00037	Human	1.01424	0.0758875	2	-3.6617	0.0025749
ENSG00000211677	IGLC2	SAGD_00037	Human	222.019	15.8957	22	-3.661	9.0228e-06
ENSG00000164690	SHH	SAGD_00062	Human	0.370733	0.027748	7	-3.6564	3.6403e-08
ENSG00000133110	POSTN	SAGD_00129	Human	587.453	46.1635	13	-3.6561	0
ENSG00000200406	SNORD114-23	SAGD_00051	Human	1.1067	0.0227728	14	-3.6546	1.8787e-06
ENSG00000235475	LINC01372	SAGD_00132	Human	4.78328	0.367632	7	-3.6528	0.047552
ENSG00000165072	MAMDC2	SAGD_00051	Human	30.6168	3.03617	9	-3.6527	1.9e-26
ENSG00000207808	MIR27A	SAGD_00051	Human	0.962929	0.0300608	19	-3.6511	0.00047108
ENSG00000213483	NDUFAF4P2	SAGD_00051	Human	0.139574	0	7	-3.6508	0.00047561
ENSG00000070193	FGF10	SAGD_00051	Human	4.14474	0.404215	5	-3.6495	8.5648e-37
ENSG00000186340	THBS2	SAGD_00051	Human	25.8985	2.5516	6	-3.6485	2.4345e-65
ENSG00000244515	KRT18P34	SAGD_00129	Human	1.06478	0.101296	3	-3.6475	3.5336e-05
ENSG00000223722	AC023157.1	SAGD_00040	Human	0.590737	0.556249	12	-3.647	0.0010703
ENSG00000223393	AL118511.1	SAGD_00129	Human	1.61137	0.0970614	1	-3.647	0.00010834
ENSG00000129009	ISLR	SAGD_00051	Human	117.1	11.272	15	-3.6465	4.3129e-67
ENSG00000187893	CXXC1P1	SAGD_00132	Human	0.154909	0.0117346	X	-3.6455	0.0011718
ENSG00000122180	MYOG	SAGD_00132	Human	575.904	43.9258	1	-3.641	0.027412
ENSG00000106772	PRUNE2	SAGD_00129	Human	10.5889	0.844149	9	-3.6405	0
ENSG00000175329	ISX	SAGD_00064	Human	4.38823	0.213671	22	-3.6398	0.00067379
ENSG00000200612	SNORD114-25	SAGD_00051	Human	1.50815	0.119969	14	-3.6395	6.2766e-07
ENSG00000248300	LINC02360	SAGD_00051	Human	2.24386	0.21574	4	-3.6386	5.4206e-11
ENSG00000123560	PLP1	SAGD_00019	Human	0.767554	0.0624028	X	-3.6385	0.020948
ENSG00000200279	SNORD114-10	SAGD_00051	Human	3.88894	0.362973	14	-3.6385	7.0643e-11
ENSG00000270641	TSIX	SAGD_00038	Human	0.0253335	0.000543904	X	-3.6377	5.9614e-05
ENSG00000225383	SFTA1P	SAGD_00129	Human	12.2551	0.970549	10	-3.6364	1.665e-33
ENSG00000108231	LGI1	SAGD_00019	Human	0.291581	0.0216552	10	-3.6363	0.032171
ENSG00000163661	PTX3	SAGD_00129	Human	471.689	37.381	3	-3.6354	0
ENSG00000075643	MOCOS	SAGD_00051	Human	6.60487	0.648024	18	-3.6354	4.517e-44
ENSG00000106034	CPED1	SAGD_00051	Human	14.8161	1.45615	7	-3.635	3.0361e-67
ENSG00000238059	HSPE1P21	SAGD_00051	Human	0.790404	0.077377	6	-3.6347	6.0769e-10
ENSG00000020181	ADGRA2	SAGD_00051	Human	20.1624	1.97397	8	-3.6345	1.0144e-109
ENSG00000164125	FAM198B	SAGD_00051	Human	25.6058	2.48234	4	-3.6329	1.5277e-63
ENSG00000171219	CDC42BPG	SAGD_00132	Human	0.240947	0.0182062	11	-3.6328	0.012552
ENSG00000224371	AL391361.2	SAGD_00037	Human	0.117224	0.00287338	6	-3.6309	0.0018823
ENSG00000142156	COL6A1	SAGD_00051	Human	450.539	44.6258	21	-3.6298	1.2345e-104
ENSG00000236039	AC019117.1	SAGD_00129	Human	0.356028	0.0322714	7	-3.6294	0.0016149
ENSG00000125726	CD70	SAGD_00129	Human	0.332783	0.0201219	19	-3.629	0.017009
ENSG00000187151	ANGPTL5	SAGD_00051	Human	6.38768	0.619143	11	-3.6266	2.2426e-30
ENSG00000232618	AL355304.1	SAGD_00051	Human	0.864429	0.0831667	6	-3.6257	4.2732e-14
ENSG00000188626	GOLGA8M	SAGD_00129	Human	0.30084	0.0292113	15	-3.6245	0.0047494
ENSG00000144837	PLA1A	SAGD_00129	Human	0.265658	0.0216053	3	-3.6244	0.0076768
ENSG00000040608	RTN4R	SAGD_00132	Human	0.957693	0.074626	22	-3.6237	7.4812e-05
ENSG00000240376	AC010343.1	SAGD_00051	Human	50.8645	5.02291	5	-3.6223	5.6869e-107
ENSG00000231817	LINC01198	SAGD_00037	Human	1.39782	0.112467	13	-3.6219	2.492e-05
ENSG00000026025	VIM	SAGD_00051	Human	413.188	40.7914	10	-3.6216	3.1056e-103
ENSG00000180875	GREM2	SAGD_00051	Human	3.40205	0.343258	1	-3.6189	1.6896e-23
ENSG00000158125	XDH	SAGD_00037	Human	3.01524	0.990656	2	-3.618	2.3762e-11
ENSG00000196092	PAX5	SAGD_00072	Human	0.283369	0.0683665	9	-3.6174	0.014197
ENSG00000198074	AKR1B10	SAGD_00056	Human	34.3176	2.93153	7	-3.617	0.00069059
ENSG00000143839	REN	SAGD_00051	Human	10.1908	1.0041	1	-3.6152	1.533e-20
ENSG00000008311	AASS	SAGD_00051	Human	43.8208	4.40357	7	-3.6151	4.864e-36
ENSG00000134508	CABLES1	SAGD_00129	Human	2.76093	0.223961	18	-3.6148	7.1666e-58
ENSG00000183801	OLFML1	SAGD_00051	Human	16.7747	1.66064	11	-3.6141	2.3894e-75
ENSG00000263618	AP005121.1	SAGD_00129	Human	1.13493	0.095462	18	-3.6137	0.00024256
ENSG00000115112	TFCP2L1	SAGD_00132	Human	0.504764	0.0392059	2	-3.6134	0.014541
ENSG00000207989	MIR493	SAGD_00051	Human	0.849805	0.0216338	14	-3.6123	0.00015673
ENSG00000136732	GYPC	SAGD_00051	Human	20.9683	2.10725	2	-3.6103	3.076e-66
ENSG00000154856	APCDD1	SAGD_00051	Human	17.6263	1.8093	18	-3.6096	2.2044e-44
ENSG00000164283	ESM1	SAGD_00042	Human	0.0338038	0.0163996	5	-3.6075	0.0034963
ENSG00000104413	ESRP1	SAGD_00129	Human	0.171664	0.0129207	8	-3.6074	0.0013331
ENSG00000170962	PDGFD	SAGD_00129	Human	0.837756	0.0626738	11	-3.6064	2.9772e-12
ENSG00000184956	MUC6	SAGD_00037	Human	0.0916078	0.0070705	11	-3.6062	0.0017046
ENSG00000164778	EN2	SAGD_00132	Human	6.07945	0.467815	7	-3.6054	1.4623e-05
ENSG00000162645	GBP2	SAGD_00129	Human	3.99443	0.336847	1	-3.6049	1.5383e-78
ENSG00000215861	AC245297.1	SAGD_00129	Human	22.373	1.96707	1	-3.6043	2.8174e-57
ENSG00000169903	TM4SF4	SAGD_00163	Human	17.0229	2.11601	3	-3.6031	2.0638e-05
ENSG00000276566	IGKV1D-13	SAGD_00037	Human	0.531541	0.0335567	2	-3.6026	0.010736
ENSG00000250644	AC068580.4	SAGD_00129	Human	0.548533	0.0462786	11	-3.6016	1.531e-09
ENSG00000228431	ARL5AP3	SAGD_00051	Human	0.596855	0.0596689	1	-3.598	1.3144e-10
ENSG00000145335	SNCA	SAGD_00051	Human	3.81976	0.385513	4	-3.5976	2.1572e-101
ENSG00000133321	RARRES3	SAGD_00129	Human	2.5859	0.180039	11	-3.5952	1.1587e-10
ENSG00000153266	FEZF2	SAGD_00037	Human	0.0638591	0.00426569	3	-3.5937	0.0038048
ENSG00000165795	NDRG2	SAGD_00051	Human	109.77	11.1309	14	-3.5934	2.1049e-79
ENSG00000259359	AC012409.1	SAGD_00051	Human	1.23295	0.124012	15	-3.5927	3.0204e-28
ENSG00000130303	BST2	SAGD_00129	Human	1.53473	0.127547	19	-3.5921	1.6492e-06
ENSG00000110203	FOLR3	SAGD_00107	Human	271.218	26.5712	11	-3.5903	9.4283e-13
ENSG00000103742	IGDCC4	SAGD_00051	Human	8.98621	0.889015	15	-3.5894	3.1577e-68
ENSG00000082482	KCNK2	SAGD_00129	Human	34.8639	2.84408	1	-3.5883	5.6019e-70
ENSG00000259070	LINC00639	SAGD_00132	Human	0.0973386	0.00753865	14	-3.5873	0.010421
ENSG00000225972	MTND1P23	SAGD_00071	Human	470.441	8.22771	1	-3.5834	1.66e-05
ENSG00000145246	ATP10D	SAGD_00129	Human	21.3625	1.76019	4	-3.5829	0
ENSG00000179869	ABCA13	SAGD_00107	Human	2.82039	0.254214	7	-3.5816	0.033433
ENSG00000170801	HTRA3	SAGD_00107	Human	5.04321	0.467864	4	-3.5784	0.029624
ENSG00000173930	SLCO4C1	SAGD_00129	Human	0.0918405	0.00577929	5	-3.5777	0.020752
ENSG00000116962	NID1	SAGD_00051	Human	65.2323	6.82564	1	-3.5767	1.2112e-40
ENSG00000171476	HOPX	SAGD_00129	Human	0.157542	0.0144329	4	-3.5756	0.00010245
ENSG00000235996	AL136090.1	SAGD_00051	Human	0.51366	0.05035	20	-3.5738	8.8517e-08
ENSG00000173320	STOX2	SAGD_00107	Human	0.268147	0.0241885	4	-3.5734	0.014339
ENSG00000090539	CHRD	SAGD_00051	Human	11.002	1.13129	3	-3.5724	1.1035e-89
ENSG00000188873	RPL10AP2	SAGD_00051	Human	1.3602	0.134248	8	-3.5724	8.7676e-31
ENSG00000254709	IGLL5	SAGD_00037	Human	0.751444	0.0610339	22	-3.5703	1.7979e-05
ENSG00000154258	ABCA9	SAGD_00129	Human	1.51631	0.133257	17	-3.5703	2.5056e-43
ENSG00000259763	LINC02157	SAGD_00051	Human	1.98822	0.205393	15	-3.5702	6.538e-19
ENSG00000221275	MIR548I2	SAGD_00051	Human	0.921304	0.0800957	4	-3.5694	3.6165e-08
ENSG00000182463	TSHZ2	SAGD_00129	Human	0.198304	0.0163511	20	-3.5679	6.6326e-09
ENSG00000235009	LINC01883	SAGD_00037	Human	0.718078	0.0547764	2	-3.5673	5.4207e-07
ENSG00000201689	SNORD114-29	SAGD_00051	Human	1.04475	0.0355014	14	-3.5646	1.0847e-05
ENSG00000241941	RPL32P26	SAGD_00051	Human	0.160859	0	12	-3.5646	0.00019003
ENSG00000241956	AC109466.1	SAGD_00129	Human	0.190601	0.0122445	5	-3.5637	0.00022393
ENSG00000204219	TCEA3	SAGD_00051	Human	10.5499	1.07307	1	-3.5636	5.9062e-54
ENSG00000272622	AC010735.2	SAGD_00051	Human	4.87048	0.506501	2	-3.5633	9.9344e-53
ENSG00000206066	IGLL3P	SAGD_00072	Human	1.05615	0.0923781	22	-3.563	1.8608e-05
ENSG00000230918	AC008063.1	SAGD_00129	Human	1.97591	0.215137	2	-3.5615	0.00020225
ENSG00000121281	ADCY7	SAGD_00051	Human	3.23305	0.330525	16	-3.5609	2.0797e-83
ENSG00000100341	PNPLA5	SAGD_00132	Human	0.184187	0.0145802	22	-3.5604	0.048898
ENSG00000169876	MUC17	SAGD_00064	Human	1.1174	0.046885	7	-3.5596	0.0012947
ENSG00000267193	AC023421.2	SAGD_00129	Human	3.73023	0.302499	18	-3.558	1.1038e-09
ENSG00000198804	MT-CO1	SAGD_00129	Human	6850.38	576.848	MT	-3.5578	0
ENSG00000170542	SERPINB9	SAGD_00132	Human	1.97312	0.161779	6	-3.5568	1.6006e-06
ENSG00000237378	AL445989.1	SAGD_00037	Human	0.0461647	0.00116898	13	-3.5555	0.026085
ENSG00000258679	AC121758.1	SAGD_00051	Human	0.92622	0.0962347	12	-3.5554	9.2566e-12
ENSG00000131668	BARX1	SAGD_00037	Human	0.905016	0.0682049	9	-3.5553	1.0271e-07
ENSG00000039987	BEST2	SAGD_00064	Human	7.93641	0.544691	19	-3.5552	0.001123
ENSG00000047936	ROS1	SAGD_00129	Human	1.21714	0.101799	6	-3.5552	1.5857e-31
ENSG00000134259	NGF	SAGD_00051	Human	14.3912	1.49251	1	-3.555	3.8483e-33
ENSG00000153246	PLA2R1	SAGD_00051	Human	5.56949	0.58464	2	-3.5547	2.4468e-111
ENSG00000141448	GATA6	SAGD_00051	Human	40.9451	4.30605	18	-3.5534	3.8259e-42
ENSG00000244215	LINC02016	SAGD_00163	Human	0.693654	0.324953	3	-3.5529	0.00089828
ENSG00000117594	HSD11B1	SAGD_00129	Human	3.05718	0.227649	1	-3.5529	2.3168e-14
ENSG00000103175	WFDC1	SAGD_00129	Human	0.223315	0.0169717	16	-3.5525	4.4884e-07
ENSG00000150394	CDH8	SAGD_00129	Human	0.0591145	0.0046558	16	-3.551	0.0017362
ENSG00000065675	PRKCQ	SAGD_00132	Human	1.28188	0.105895	10	-3.5504	0.036571
ENSG00000064666	CNN2	SAGD_00051	Human	60.799	6.39646	19	-3.5481	1.551e-80
ENSG00000137225	CAPN11	SAGD_00132	Human	0.422771	0.0339625	6	-3.5457	0.026767
ENSG00000013588	GPRC5A	SAGD_00051	Human	11.8801	1.30245	12	-3.5442	1.6315e-19
ENSG00000111110	PPM1H	SAGD_00051	Human	7.27643	0.772718	12	-3.5439	8.3892e-21
ENSG00000260455	NBAT1	SAGD_00051	Human	0.252047	0.0247739	6	-3.543	2.2193e-14
ENSG00000275392	AL445493.3	SAGD_00051	Human	0.596534	0.0588388	1	-3.5421	1.7901e-14
ENSG00000185052	SLC24A3	SAGD_00129	Human	0.473332	0.0336508	20	-3.5411	1.9945e-06
ENSG00000106823	ECM2	SAGD_00129	Human	9.39296	0.797721	9	-3.5408	4.1016e-138
ENSG00000270077	AP003117.1	SAGD_00051	Human	0.479789	0.0506335	8	-3.5403	2.1478e-11
ENSG00000181656	GPR88	SAGD_00129	Human	0.114546	0.0140103	1	-3.5402	0.04903
ENSG00000265766	CXADRP3	SAGD_00129	Human	0.5085	0.044728	18	-3.5385	0.00049612
ENSG00000259823	LYPD8	SAGD_00064	Human	8.58982	0.541024	1	-3.5373	0.0013858
ENSG00000175538	KCNE3	SAGD_00051	Human	2.87737	0.299814	11	-3.5363	1.0228e-62
ENSG00000115155	OTOF	SAGD_00132	Human	1.92033	0.160497	2	-3.5352	0.00013953
ENSG00000173702	MUC13	SAGD_00064	Human	26.2979	1.31747	3	-3.535	0.00010174
ENSG00000239899	RN7SL674P	SAGD_00051	Human	8.44591	0.888116	2	-3.5346	2.1434e-19
ENSG00000214336	FOXI3	SAGD_00037	Human	0.0667304	0.00539726	2	-3.5338	1.3496e-05
ENSG00000172367	PDZD3	SAGD_00064	Human	3.802	0.308878	11	-3.5334	0.0010348
ENSG00000278857	IGKV1D-12	SAGD_00037	Human	1.66377	0.124219	2	-3.5325	0.0018046
ENSG00000136267	DGKB	SAGD_00129	Human	0.178744	0.0177552	7	-3.5317	4.775e-06
ENSG00000214548	MEG3	SAGD_00051	Human	186.505	20.1777	14	-3.5308	1.9198e-35
ENSG00000108342	CSF3	SAGD_00044	Human	6.20378	1.1891	17	-3.528	0.011033
ENSG00000142149	HUNK	SAGD_00132	Human	0.772336	0.0640652	21	-3.5278	0.026109
ENSG00000141744	PNMT	SAGD_00132	Human	1.48682	0.123281	17	-3.5268	3.0692e-05
ENSG00000210082	MT-RNR2	SAGD_00129	Human	3335.12	286.813	MT	-3.5268	0
ENSG00000142937	RPS8	SAGD_00051	Human	906.237	96.0939	1	-3.5255	2.7253e-122
ENSG00000147883	CDKN2B	SAGD_00129	Human	28.3339	2.41494	9	-3.5251	0
ENSG00000228142	AL354861.2	SAGD_00037	Human	0.195415	0.0067205	9	-3.5249	0.00011599
ENSG00000258675	LINC02308	SAGD_00132	Human	1.49319	0.124437	14	-3.5245	0.016466
ENSG00000145703	IQGAP2	SAGD_00129	Human	0.114448	0.0089442	5	-3.5244	0.00088806
ENSG00000116678	LEPR	SAGD_00051	Human	7.31218	0.770581	1	-3.5237	1.3595e-39
ENSG00000258913	AL590079.1	SAGD_00051	Human	1.14181	0.119645	14	-3.5216	1.1001e-23
ENSG00000079215	SLC1A3	SAGD_00051	Human	7.5673	0.82567	5	-3.5212	7.754e-25
ENSG00000176532	PRR15	SAGD_00129	Human	1.59509	0.140133	7	-3.5209	4.8833e-11
ENSG00000143995	MEIS1	SAGD_00051	Human	15.2779	1.64656	2	-3.5204	2.2074e-85
ENSG00000283646	LINC02009	SAGD_00132	Human	0.453513	0.0372975	3	-3.5184	0.024664
ENSG00000157514	TSC22D3	SAGD_00051	Human	132.643	14.7956	X	-3.5167	4.7503e-28
ENSG00000244398	AC116533.1	SAGD_00051	Human	700.225	75.0824	11	-3.5161	4.8826e-133
ENSG00000271917	AL357568.2	SAGD_00051	Human	0.0677432	0.00566719	1	-3.5133	1.2176e-07
ENSG00000240864	IGKV1-16	SAGD_00052	Human	0.908807	0.0757218	2	-3.5115	0.0088503
ENSG00000166707	ZCCHC18	SAGD_00129	Human	0.160699	0.014038	X	-3.5083	0.012314
ENSG00000119125	GDA	SAGD_00064	Human	1.32673	0.0452663	9	-3.5058	2.0786e-06
ENSG00000260552	AC023043.1	SAGD_00051	Human	1.34575	0.138789	18	-3.5053	1.3822e-20
ENSG00000255335	AC124301.2	SAGD_00132	Human	1.24234	0.104094	11	-3.5044	0.00028411
ENSG00000240216	CPHL1P	SAGD_00037	Human	10.6592	0.944366	3	-3.503	0.0073027
ENSG00000152518	ZFP36L2	SAGD_00051	Human	169.964	18.6564	2	-3.5023	2.7192e-66
ENSG00000089041	P2RX7	SAGD_00129	Human	1.66128	0.15048	12	-3.5008	2.7956e-29
ENSG00000182175	RGMA	SAGD_00129	Human	0.11699	0.00958653	15	-3.5	9.7213e-06
ENSG00000159403	C1R	SAGD_00051	Human	216.208	23.7219	12	-3.5	1.3893e-32
ENSG00000172399	MYOZ2	SAGD_00129	Human	2.27341	0.232331	4	-3.4984	1.0841e-14
ENSG00000280182	AC131888.1	SAGD_00051	Human	0.0577531	0.00580678	16	-3.4978	2.5094e-07
ENSG00000108691	CCL2	SAGD_00129	Human	15.5471	1.37321	17	-3.4962	6.3503e-96
ENSG00000121858	TNFSF10	SAGD_00051	Human	11.6384	1.29216	3	-3.4962	2.6336e-31
ENSG00000224574	COL18A1-AS2	SAGD_00051	Human	0.665405	0.0670039	21	-3.4956	5.6261e-12
ENSG00000183801	OLFML1	SAGD_00129	Human	11.7315	1.04859	11	-3.4949	1.3839e-120
ENSG00000243961	PARAL1	SAGD_00035	Human	0.260709	0.0181593	20	-3.4932	0.0071138
ENSG00000225096	AL445250.1	SAGD_00129	Human	0.11287	0.00926571	6	-3.493	0.0024268
ENSG00000261270	AC012181.2	SAGD_00051	Human	4.03356	0.435355	16	-3.4926	2.6283e-19
ENSG00000213607	OR4A45P	SAGD_00051	Human	0.0797765	0.00260237	11	-3.4918	0.0039969
ENSG00000226237	GAS1RR	SAGD_00051	Human	1.71527	0.185002	9	-3.4904	2.6117e-56
ENSG00000273107	AL512598.1	SAGD_00051	Human	5.66591	0.62025	10	-3.489	1.4325e-39
ENSG00000224810	AL355482.1	SAGD_00037	Human	0.194109	0.0158732	1	-3.4878	2.1369e-05
ENSG00000227811	FAM212B-AS1	SAGD_00129	Human	0.414911	0.0331746	1	-3.4861	0.0013462
ENSG00000162849	KIF26B	SAGD_00129	Human	0.416417	0.0411711	1	-3.4845	1.3124e-15
ENSG00000128045	RASL11B	SAGD_00051	Human	47.6097	5.28267	4	-3.4832	6.1514e-27
ENSG00000270641	TSIX	SAGD_00039	Human	0.00678591	0.000534438	X	-3.4825	4.7673e-07
ENSG00000229847	EMX2OS	SAGD_00051	Human	6.40751	0.699095	10	-3.4821	3.1643e-54
ENSG00000100351	GRAP2	SAGD_00132	Human	0.0906902	0.00760998	22	-3.4818	0.03288
ENSG00000156804	FBXO32	SAGD_00051	Human	21.7089	2.41361	8	-3.4803	1.613e-37
ENSG00000147852	VLDLR	SAGD_00051	Human	28.9752	3.15334	9	-3.4786	1.3945e-77
ENSG00000164627	KIF6	SAGD_00129	Human	0.114568	0.0107273	6	-3.4764	3.1707e-05
ENSG00000276980	AC008760.2	SAGD_00051	Human	12.9396	0.6596	19	-3.4759	5.082e-06
ENSG00000160190	SLC37A1	SAGD_00129	Human	0.527416	0.0426309	21	-3.4757	1.0479e-11
ENSG00000174358	SLC6A19	SAGD_00064	Human	3.41539	0.0509313	5	-3.4718	0.003149
ENSG00000207604	MIR206	SAGD_00132	Human	7.81867	0.672983	6	-3.4716	0.0022669
ENSG00000211896	IGHG1	SAGD_00051	Human	3.97399	1.403	14	-3.4715	3.2099e-11
ENSG00000120549	KIAA1217	SAGD_00129	Human	9.60059	0.838233	10	-3.4711	5.3824e-270
ENSG00000243244	STON1	SAGD_00051	Human	6.29439	0.692766	2	-3.47	5.3162e-83
ENSG00000250041	AC069360.1	SAGD_00132	Human	3.56568	0.310054	11	-3.468	8.5905e-11
ENSG00000205403	CFI	SAGD_00051	Human	2.92533	0.329306	4	-3.4676	7.8152e-20
ENSG00000099256	PRTFDC1	SAGD_00051	Human	9.6654	1.05878	10	-3.4675	4.4796e-112
ENSG00000203857	HSD3B1	SAGD_00069	Human	0.0922637	0.00762386	1	-3.4665	0.017748
ENSG00000223403	MEG9	SAGD_00051	Human	19.2014	2.10563	14	-3.4651	1.2795e-16
ENSG00000102032	RENBP	SAGD_00129	Human	3.31045	0.283735	X	-3.465	5.3396e-21
ENSG00000134668	SPOCD1	SAGD_00129	Human	7.36691	0.653476	1	-3.464	1.3254e-155
ENSG00000144644	GADL1	SAGD_00132	Human	0.0749194	0.00644709	3	-3.4601	0.0015912
ENSG00000138135	CH25H	SAGD_00051	Human	1.49883	0.169096	10	-3.4596	9.1303e-13
ENSG00000211652	IGLV7-43	SAGD_00037	Human	1.49893	0.122194	22	-3.4593	0.00087991
ENSG00000169604	ANTXR1	SAGD_00051	Human	40.3933	4.46361	2	-3.4589	1.1669e-100
ENSG00000261212	AC234778.2	SAGD_00051	Human	0.285933	0.0223364	X	-3.4587	3.2301e-07
ENSG00000131389	SLC6A6	SAGD_00051	Human	29.9611	3.29597	3	-3.4586	3.4192e-43
ENSG00000117013	KCNQ4	SAGD_00132	Human	7.73389	0.66328	1	-3.4569	0.0018136
ENSG00000136160	EDNRB	SAGD_00138	Human	7.11404	0.61043	13	-3.4561	7.2855e-07
ENSG00000154930	ACSS1	SAGD_00129	Human	0.120471	0.0109481	20	-3.4559	0.00032572
ENSG00000233117	LINC00702	SAGD_00051	Human	0.758294	0.0863934	10	-3.4537	1.9236e-10
ENSG00000077942	FBLN1	SAGD_00051	Human	65.5872	7.52129	22	-3.4529	5.1733e-44
ENSG00000203805	PLPP4	SAGD_00138	Human	2.0657	0.185825	10	-3.4524	0.036823
ENSG00000171791	BCL2	SAGD_00129	Human	1.04889	0.0971639	18	-3.452	1.9583e-38
ENSG00000164308	ERAP2	SAGD_00051	Human	5.31768	0.594035	5	-3.4514	1.48e-31
ENSG00000003989	SLC7A2	SAGD_00051	Human	74.5329	8.5149	8	-3.4508	4.2036e-32
ENSG00000127831	VIL1	SAGD_00064	Human	6.45468	0.386234	2	-3.4507	0.0019103
ENSG00000250328	AC022101.1	SAGD_00051	Human	0.48881	0.0282706	5	-3.4469	6.1106e-18
ENSG00000244734	HBB	SAGD_00153	Human	7.13357	0.693862	11	-3.4461	5.6148e-08
ENSG00000283399	AC004381.2	SAGD_00051	Human	30.0865	3.37206	16	-3.4459	4.7566e-36
ENSG00000228930	MTCO1P3	SAGD_00019	Human	78.5982	7.48032	21	-3.4451	0.013178
ENSG00000173432	SAA1	SAGD_00135	Human	3.63133	0.308589	11	-3.4444	0.0022561
ENSG00000085117	CD82	SAGD_00129	Human	6.45089	0.586107	11	-3.4443	6.2645e-75
ENSG00000185559	DLK1	SAGD_00051	Human	106.719	12.4563	14	-3.443	2.5738e-18
ENSG00000182326	C1S	SAGD_00051	Human	253.497	28.8578	12	-3.4416	3.4074e-41
ENSG00000105996	HOXA2	SAGD_00070	Human	0.18435	0.0211151	7	-3.44	0.032346
ENSG00000134339	SAA2	SAGD_00054	Human	0.144677	0.01138	11	-3.4399	0.0021743
ENSG00000257512	AC124947.2	SAGD_00064	Human	0.203868	0.0186653	12	-3.4388	0.0031461
ENSG00000135324	MRAP2	SAGD_00129	Human	2.8071	0.249607	6	-3.4388	1.7088e-19
ENSG00000180113	TDRD6	SAGD_00129	Human	0.0574669	0.00526213	6	-3.4377	0.016459
ENSG00000175463	TBC1D10C	SAGD_00129	Human	0.509516	0.0424765	11	-3.4373	1.3697e-08
ENSG00000283288	SMIM33	SAGD_00064	Human	0.11157	0.0142652	5	-3.4371	0.0397
ENSG00000251039	IGKV2D-40	SAGD_00037	Human	0.743222	0.0668358	2	-3.4368	0.0005337
ENSG00000181577	C6orf223	SAGD_00042	Human	0.127311	0.0126923	6	-3.4355	1.1352e-06
ENSG00000101384	JAG1	SAGD_00129	Human	16.2301	1.46213	20	-3.434	0
ENSG00000117152	RGS4	SAGD_00014	Human	3.6455	0.310519	1	-3.4338	0.04587
ENSG00000138795	LEF1	SAGD_00129	Human	0.177651	0.0146244	4	-3.4316	0.00079613
ENSG00000130055	GDPD2	SAGD_00064	Human	1.03546	0.0961265	X	-3.4314	1.4543e-06
ENSG00000101200	AVP	SAGD_00060	Human	18.6873	3.19765	20	-3.4313	0.037195
ENSG00000069702	TGFBR3	SAGD_00051	Human	42.9287	4.86244	1	-3.4309	2.6545e-63
ENSG00000005513	SOX8	SAGD_00132	Human	35.1551	3.08582	16	-3.4308	2.1025e-11
ENSG00000251448	AC063919.1	SAGD_00051	Human	5.392	0.608996	3	-3.4305	2.2444e-12
ENSG00000165556	CDX2	SAGD_00064	Human	6.42091	0.351636	13	-3.4297	0.0011025
ENSG00000196767	POU3F4	SAGD_00051	Human	0.0420547	0.00485333	X	-3.4281	0.0007106
ENSG00000188051	TMEM221	SAGD_00051	Human	4.03641	0.451263	19	-3.4276	4.7905e-34
ENSG00000147100	SLC16A2	SAGD_00051	Human	13.2503	1.48946	X	-3.4272	3.7991e-103
ENSG00000168497	CAVIN2	SAGD_00051	Human	18.9939	2.18689	2	-3.427	8.4555e-44
ENSG00000276600	RAB7B	SAGD_00129	Human	2.55005	0.226612	1	-3.4254	1.8381e-05
ENSG00000170160	CCDC144A	SAGD_00129	Human	0.233947	0.0202301	17	-3.425	8.0703e-12
ENSG00000156006	NAT2	SAGD_00064	Human	1.23033	0.0717308	8	-3.4248	0.024588
ENSG00000201700	SNORD113-3	SAGD_00051	Human	9.30729	1.04186	14	-3.4239	8.6123e-14
ENSG00000223542	AL024497.1	SAGD_00051	Human	1.60569	0.179325	6	-3.4233	3.8623e-14
ENSG00000135253	KCP	SAGD_00129	Human	0.290563	0.0247461	7	-3.4229	4.0059e-08
ENSG00000170542	SERPINB9	SAGD_00129	Human	1.35463	0.120819	6	-3.4222	5.4406e-18
ENSG00000200608	SNORD114-11	SAGD_00051	Human	1.39612	0.114121	14	-3.4221	1.2814e-05
ENSG00000269226	TMSB15B	SAGD_00051	Human	0.512005	0.0565911	X	-3.4199	5.9632e-46
ENSG00000261742	LINC00922	SAGD_00129	Human	0.349311	0.0301524	16	-3.4199	0.0036023
ENSG00000232144	PSAT1P2	SAGD_00051	Human	0.154547	0.0180154	2	-3.4192	1.891e-08
ENSG00000100368	CSF2RB	SAGD_00129	Human	3.71509	0.319032	22	-3.4184	1.5737e-46
ENSG00000120129	DUSP1	SAGD_00051	Human	571.21	67.8385	5	-3.418	3.3266e-27
ENSG00000170689	HOXB9	SAGD_00133	Human	0.448324	0.0418684	17	-3.4177	1.1688e-06
ENSG00000225760	LINC00431	SAGD_00132	Human	0.49633	0.0445293	13	-3.4174	0.0019524
ENSG00000277138	MIR6509	SAGD_00051	Human	1.2489	0.123973	7	-3.4172	1.461e-06
ENSG00000137801	THBS1	SAGD_00129	Human	1416.11	131.512	15	-3.4168	0
ENSG00000102760	RGCC	SAGD_00129	Human	4.55715	0.379853	13	-3.4161	3.4217e-14
ENSG00000110900	TSPAN11	SAGD_00129	Human	0.958839	0.0842199	12	-3.4154	2.9156e-21
ENSG00000159212	CLIC6	SAGD_00132	Human	3.25666	0.297671	21	-3.4147	0.031829
ENSG00000163359	COL6A3	SAGD_00051	Human	51.2775	5.8912	2	-3.4146	6.0856e-55
ENSG00000261114	AC012181.1	SAGD_00051	Human	3.08904	0.352482	16	-3.4141	6.2177e-21
ENSG00000172716	SLFN11	SAGD_00051	Human	13.437	1.53867	17	-3.4126	2.5356e-50
ENSG00000164197	RNF180	SAGD_00129	Human	0.708562	0.0672039	5	-3.412	1.4254e-12
ENSG00000279312	AL136164.4	SAGD_00129	Human	2.16479	0.19208	6	-3.4118	8.6472e-15
ENSG00000149294	NCAM1	SAGD_00129	Human	0.880887	0.0773096	11	-3.4117	5.72e-33
ENSG00000103485	QPRT	SAGD_00051	Human	13.8104	1.57842	16	-3.4106	6.4477e-60
ENSG00000146039	SLC17A4	SAGD_00064	Human	2.26554	0.101748	6	-3.4093	0.032397
ENSG00000185482	STAC3	SAGD_00132	Human	268.214	24.2551	12	-3.4088	0.0055862
ENSG00000241104	CEACAMP10	SAGD_00129	Human	0.370499	0.0321041	19	-3.4081	0.0040952
ENSG00000257859	CASC18	SAGD_00131	Human	0.187222	0.0160594	12	-3.4058	1.5373e-08
ENSG00000249072	AC114801.3	SAGD_00019	Human	52.9386	4.88092	4	-3.4055	0.0052043
ENSG00000232540	RPL36P19	SAGD_00051	Human	0.389236	0.0436987	13	-3.4055	1.2081e-06
ENSG00000253496	AC068992.1	SAGD_00129	Human	1.50923	0.135994	8	-3.405	0.00010414
ENSG00000175147	TMEM51-AS1	SAGD_00051	Human	1.08653	0.124373	1	-3.4047	1.5946e-46
ENSG00000134243	SORT1	SAGD_00129	Human	24.81	2.32126	1	-3.4032	0
ENSG00000099889	ARVCF	SAGD_00129	Human	6.67969	0.649261	22	-3.4032	1.5915e-104
ENSG00000249948	GBA3	SAGD_00064	Human	1.09416	0.0298589	4	-3.4014	0.002223
ENSG00000231274	SBK3	SAGD_00132	Human	0.841764	0.0771493	19	-3.401	0.0096831
ENSG00000223350	IGLV9-49	SAGD_00037	Human	0.647517	0.0537979	22	-3.4008	0.0010124
ENSG00000145244	CORIN	SAGD_00129	Human	0.381071	0.0353073	4	-3.4008	9.0814e-13
ENSG00000255595	AC007368.1	SAGD_00163	Human	0.06171	0.0168063	12	-3.3986	0.023288
ENSG00000153157	SYCP2L	SAGD_00107	Human	0.518602	0.0569485	6	-3.3976	1.1138e-05
ENSG00000119865	CNRIP1	SAGD_00051	Human	17.3903	2.00619	2	-3.3974	4.421e-81
ENSG00000277135	AC012409.3	SAGD_00051	Human	8.7263	1.00262	15	-3.3972	2.5734e-38
ENSG00000186675	MAGEE2	SAGD_00051	Human	0.390672	0.0460464	X	-3.3972	4.0383e-19
ENSG00000109471	IL2	SAGD_00037	Human	0.320228	0.0259876	4	-3.397	6.7659e-05
ENSG00000010319	SEMA3G	SAGD_00129	Human	0.0783197	0.00795615	3	-3.3969	0.040666
ENSG00000164440	TXLNB	SAGD_00132	Human	7.96583	0.724326	6	-3.3951	0.019347
ENSG00000060566	CREB3L3	SAGD_00064	Human	3.45693	0.0562972	19	-3.3948	0.00022774
ENSG00000180914	OXTR	SAGD_00037	Human	33.8306	3.46321	3	-3.3946	0.0027682
ENSG00000261371	PECAM1	SAGD_00132	Human	0.408965	0.0371876	17	-3.3937	0.0040893
ENSG00000156234	CXCL13	SAGD_00037	Human	6.34978	0.819461	4	-3.3927	0.0026729
ENSG00000144810	COL8A1	SAGD_00129	Human	124.65	11.7221	3	-3.3908	0
ENSG00000146411	SLC2A12	SAGD_00129	Human	1.52553	0.133778	6	-3.3901	2.417e-20
ENSG00000148346	LCN2	SAGD_00107	Human	619.764	64.4073	9	-3.3895	0.016089
ENSG00000200089	SNORD114-31	SAGD_00051	Human	0.870841	0.0241322	14	-3.3887	7.1005e-07
ENSG00000048462	TNFRSF17	SAGD_00037	Human	1.19069	0.103054	16	-3.3879	1.2041e-08
ENSG00000139597	N4BP2L1	SAGD_00051	Human	15.2966	1.79066	13	-3.3878	8.5463e-42
ENSG00000254709	IGLL5	SAGD_00046	Human	0.545077	0.152907	22	-3.3873	0.037589
ENSG00000111341	MGP	SAGD_00129	Human	5.96776	0.585369	12	-3.3869	5.1028e-11
ENSG00000254109	RBPMS-AS1	SAGD_00051	Human	3.99647	0.457599	8	-3.3868	4.8026e-34
ENSG00000182916	TCEAL7	SAGD_00051	Human	20.5993	2.409	X	-3.3867	3.4948e-28
ENSG00000255772	LINC01479	SAGD_00001	Human	4.23691	0.362127	12	-3.3866	0.010152
ENSG00000079337	RAPGEF3	SAGD_00051	Human	19.1667	2.22469	12	-3.3865	3.4779e-91
ENSG00000258630	LINC02292	SAGD_00064	Human	0.101769	0.00921373	14	-3.386	0.034818
ENSG00000116194	ANGPTL1	SAGD_00051	Human	26.0132	3.10438	1	-3.3853	2.2039e-29
ENSG00000244953	AC087521.1	SAGD_00051	Human	5.56606	0.645429	11	-3.3851	9.0424e-15
ENSG00000012223	LTF	SAGD_00107	Human	326.614	34.9688	3	-3.3849	0.021868
ENSG00000164318	EGFLAM	SAGD_00129	Human	1.68929	0.166696	5	-3.3848	7.512e-30
ENSG00000198918	RPL39	SAGD_00051	Human	232.439	27.3881	X	-3.384	2.5094e-84
ENSG00000235174	RPL39P3	SAGD_00051	Human	546.558	64.3112	6	-3.3829	1.6279e-97
ENSG00000197580	BCO2	SAGD_00129	Human	0.659394	0.0681994	11	-3.3828	5.629e-14
ENSG00000196562	SULF2	SAGD_00129	Human	2.94813	0.270368	20	-3.3797	2.1776e-56
ENSG00000207971	MIR125B1	SAGD_00051	Human	4.64097	0.526432	11	-3.3772	3.3837e-13
ENSG00000133519	ZDHHC8P1	SAGD_00051	Human	2.6175	0.303611	22	-3.3766	4.9143e-28
ENSG00000169439	SDC2	SAGD_00051	Human	57.8819	6.82743	8	-3.3746	5.036e-89
ENSG00000170500	LONRF2	SAGD_00051	Human	20.6684	2.51497	2	-3.3741	8.8917e-26
ENSG00000235997	LINC01936	SAGD_00051	Human	0.793147	0.0916361	2	-3.3717	1.7048e-31
ENSG00000127528	KLF2	SAGD_00051	Human	132.712	15.666	19	-3.3708	2.2019e-38
ENSG00000274276	CBSL	SAGD_00051	Human	0.766934	0.0890782	21	-3.3707	8.8399e-14
ENSG00000272398	CD24	SAGD_00129	Human	6.88852	0.645953	6	-3.3702	9.2339e-64
ENSG00000244067	GSTA2	SAGD_00058	Human	5.55274	1.50459	6	-3.3701	0.017342
ENSG00000160200	CBS	SAGD_00051	Human	1.93994	0.228506	21	-3.3696	7.1579e-20
ENSG00000265396	MIR3128	SAGD_00051	Human	1.07053	0.0504348	2	-3.3695	4.1431e-05
ENSG00000115596	WNT6	SAGD_00132	Human	0.100424	0.00930905	2	-3.3689	0.02105
ENSG00000280304	AC104260.2	SAGD_00051	Human	1.817	0.210654	15	-3.3687	4.2083e-42
ENSG00000187258	NPSR1	SAGD_00106	Human	4.0393	0.437911	7	-3.368	0.0032525
ENSG00000116678	LEPR	SAGD_00129	Human	18.4136	1.76081	1	-3.366	0
ENSG00000253369	AC131902.1	SAGD_00051	Human	6.72409	0.796945	8	-3.3644	7.6982e-20
ENSG00000114790	ARHGEF26	SAGD_00129	Human	0.0833311	0.0103145	3	-3.3638	0.031119
ENSG00000158125	XDH	SAGD_00064	Human	1.12056	0.0690058	2	-3.3634	0.0019487
ENSG00000163485	ADORA1	SAGD_00129	Human	0.732986	0.0677917	1	-3.3623	3.6716e-10
ENSG00000237149	ZNF503-AS2	SAGD_00051	Human	2.26083	0.265753	10	-3.3606	5.1729e-66
ENSG00000161381	PLXDC1	SAGD_00129	Human	0.315285	0.0307696	17	-3.3605	1.0742e-09
ENSG00000135744	AGT	SAGD_00129	Human	0.824522	0.0757536	1	-3.3588	1.3732e-06
ENSG00000274295	AC131902.3	SAGD_00051	Human	4.16676	0.493387	8	-3.358	6.7963e-20
ENSG00000116016	EPAS1	SAGD_00129	Human	145.318	14.045	2	-3.3577	0
ENSG00000185585	OLFML2A	SAGD_00051	Human	8.85568	1.02966	9	-3.3574	7.171e-59
ENSG00000172733	PURG	SAGD_00129	Human	0.191538	0.0143057	8	-3.3574	0.0064263
ENSG00000151150	ANK3	SAGD_00129	Human	2.84581	0.274632	10	-3.3563	6.0965e-208
ENSG00000091262	ABCC6	SAGD_00129	Human	0.0921175	0.00832188	16	-3.3561	0.0050163
ENSG00000141434	MEP1B	SAGD_00064	Human	2.28683	0.0391495	18	-3.356	0.00038294
ENSG00000234567	AL024497.2	SAGD_00051	Human	1.96927	0.239277	6	-3.3557	1.2011e-14
ENSG00000159166	LAD1	SAGD_00132	Human	6.8254	0.636069	1	-3.355	0.0067441
ENSG00000087085	ACHE	SAGD_00132	Human	7.53423	0.708396	7	-3.3549	0.049269
ENSG00000121440	PDZRN3	SAGD_00051	Human	26.244	3.14587	3	-3.354	1.7323e-72
ENSG00000087303	NID2	SAGD_00051	Human	7.98168	0.935365	14	-3.354	3.3308e-44
ENSG00000166959	MS4A8	SAGD_00064	Human	3.52777	0.162345	11	-3.3534	0.0060657
ENSG00000168675	LDLRAD4	SAGD_00129	Human	0.13857	0.013734	18	-3.3528	6.0566e-08
ENSG00000169903	TM4SF4	SAGD_00129	Human	0.300013	0.0378838	3	-3.3528	0.011787
ENSG00000106809	OGN	SAGD_00051	Human	38.4918	4.53444	9	-3.3527	3.2198e-48
ENSG00000171766	GATM	SAGD_00132	Human	4.99385	0.467336	15	-3.3526	8.1635e-06
ENSG00000180347	CCDC129	SAGD_00037	Human	0.367223	0.0358118	7	-3.3519	1.9672e-05
ENSG00000211937	IGHV2-5	SAGD_00037	Human	4.21107	0.343154	14	-3.3512	0.0053656
ENSG00000134398	ERN 2.00	SAGD_00064	Human	5.21726	0.965147	16	-3.3497	0.0015009
ENSG00000164093	PITX2	SAGD_00064	Human	0.196424	0.00693916	4	-3.3489	0.00032555
ENSG00000258537	FRMD6-AS2	SAGD_00051	Human	1.10231	0.131653	14	-3.3474	5.2359e-17
ENSG00000261376	AC022166.2	SAGD_00051	Human	0.623422	0.0727314	16	-3.3466	3.0273e-08
ENSG00000214944	ARHGEF28	SAGD_00129	Human	2.70048	0.259414	5	-3.3457	6.668e-122
ENSG00000261239	ANKRD26P1	SAGD_00129	Human	0.0599848	0.00621873	16	-3.3457	0.048803
ENSG00000162706	CADM3	SAGD_00046	Human	3.25404	0.262205	1	-3.3439	4.9067e-05
ENSG00000099617	EFNA2	SAGD_00064	Human	1.18884	0.142342	19	-3.3425	0.0029625
ENSG00000232756	AC004990.1	SAGD_00064	Human	0.0998409	0.0115297	7	-3.3425	0.025797
ENSG00000121005	CRISPLD1	SAGD_00129	Human	3.10096	0.307379	8	-3.3425	6.005e-43
ENSG00000259669	AC084759.2	SAGD_00051	Human	0.0773049	0.00760924	15	-3.3422	0.0011837
ENSG00000169562	GJB1	SAGD_00064	Human	2.60611	0.18817	X	-3.342	0.00052254
ENSG00000238008	COX6CP10	SAGD_00051	Human	0.50344	0.0565551	3	-3.3413	2.8641e-07
ENSG00000250722	SELENOP	SAGD_00051	Human	13.0562	1.57639	5	-3.3407	7.0185e-46
ENSG00000101605	MYOM1	SAGD_00129	Human	0.601855	0.0510179	18	-3.339	4.4788e-11
ENSG00000164047	CAMP	SAGD_00107	Human	1681.27	177.374	3	-3.3383	0.011771
ENSG00000175746	C15orf54	SAGD_00129	Human	0.166387	0.012519	15	-3.3367	0.024904
ENSG00000116117	PARD3B	SAGD_00129	Human	7.20207	0.71599	2	-3.3355	5.3862e-208
ENSG00000281969	AL592158.1	SAGD_00129	Human	0.43706	0.0404865	6	-3.3347	9.1233e-07
ENSG00000110852	CLEC2B	SAGD_00051	Human	18.1748	2.24811	12	-3.334	2.6789e-22
ENSG00000230199	AL603825.1	SAGD_00051	Human	1.13689	0.102684	1	-3.3339	2.3865e-06
ENSG00000260249	AC007608.3	SAGD_00132	Human	0.158012	0.0149981	16	-3.3333	0.033847
ENSG00000149043	SYT8	SAGD_00037	Human	7.54203	0.809811	11	-3.3319	0.010808
ENSG00000283159	MIR665	SAGD_00051	Human	0.762192	0	14	-3.3319	0.0022982
ENSG00000233968	AL157895.1	SAGD_00132	Human	0.334895	0.0320549	10	-3.3305	0.010246
ENSG00000196431	CRYBA4	SAGD_00042	Human	0.142965	0.0133915	22	-3.3298	0.013652
ENSG00000113070	HBEGF	SAGD_00129	Human	9.08537	0.909632	5	-3.329	4.8958e-81
ENSG00000243199	AC115223.1	SAGD_00051	Human	31.9074	3.88479	4	-3.3287	6.8388e-105
ENSG00000010030	ETV7	SAGD_00132	Human	0.346745	0.0332619	6	-3.3246	0.0022352
ENSG00000223784	LINP1	SAGD_00037	Human	0.357199	0.0344889	10	-3.3231	0.00052123
ENSG00000141497	ZMYND15	SAGD_00129	Human	0.211937	0.0163327	17	-3.323	0.008078
ENSG00000173868	PHOSPHO1	SAGD_00129	Human	0.294749	0.0227144	17	-3.323	0.008078
ENSG00000007216	SLC13A2	SAGD_00037	Human	5.56488	0.576096	17	-3.3224	0.013869
ENSG00000196091	MYBPC1	SAGD_00106	Human	2.50265	0.211077	12	-3.3217	4.1712e-05
ENSG00000110777	POU2AF1	SAGD_00037	Human	1.52667	0.135787	11	-3.3216	1.4319e-11
ENSG00000140557	ST8SIA2	SAGD_00037	Human	0.432672	0.0398924	15	-3.3213	0.0018743
ENSG00000135549	PKIB	SAGD_00129	Human	0.226544	0.0205988	6	-3.3211	0.0032321
ENSG00000211946	IGHV3-20	SAGD_00037	Human	0.269017	0.0199105	14	-3.321	0.02443
ENSG00000116774	OLFML3	SAGD_00129	Human	38.6289	3.78055	1	-3.3196	2.2923e-281
ENSG00000214944	ARHGEF28	SAGD_00051	Human	6.105	0.749425	5	-3.3189	5.1182e-66
ENSG00000172893	DHCR7	SAGD_00129	Human	27.1652	2.70912	11	-3.3173	3.298e-304
ENSG00000176153	GPX2	SAGD_00064	Human	30.7228	4.19525	14	-3.3152	0.00044084
ENSG00000103740	ACSBG1	SAGD_00138	Human	1.24792	0.120113	15	-3.315	0.00038769
ENSG00000069431	ABCC9	SAGD_00129	Human	0.726997	0.0692811	12	-3.3141	2.3457e-25
ENSG00000259275	AC087477.2	SAGD_00051	Human	3.3106	0.403055	15	-3.3131	8.4425e-67
ENSG00000250602	AC093535.1	SAGD_00051	Human	2.16664	0.262985	5	-3.313	1.3869e-44
ENSG00000253831	ETV3L	SAGD_00037	Human	0.588313	0.0570057	1	-3.3127	3.5439e-05
ENSG00000240929	HIST2H2BB	SAGD_00051	Human	0.508625	0.0593951	1	-3.3121	1.987e-09
ENSG00000185650	ZFP36L1	SAGD_00051	Human	247.419	30.7626	14	-3.3109	1.8748e-72
ENSG00000006747	SCIN	SAGD_00039	Human	0.968897	0.184382	7	-3.3107	3.2409e-05
ENSG00000158747	NBL1	SAGD_00051	Human	172.979	21.483	1	-3.3107	1.0799e-65
ENSG00000174469	CNTNAP2	SAGD_00129	Human	0.0811107	0.0075589	7	-3.3106	6.5284e-05
ENSG00000201839	SNORD114-3	SAGD_00051	Human	3.0006	0.345997	14	-3.3096	1.4014e-07
ENSG00000236709	DAPK1-IT1	SAGD_00051	Human	0.0888789	0.00257823	9	-3.3096	1.504e-05
ENSG00000201263	SNORD114-6	SAGD_00051	Human	1.73016	0.170331	14	-3.3091	1.1397e-05
ENSG00000105251	SHD	SAGD_00132	Human	74.048	7.04491	19	-3.3088	0.011734
ENSG00000168079	SCARA5	SAGD_00046	Human	4.41898	0.385335	8	-3.308	0.00012247
ENSG00000115267	IFIH1	SAGD_00129	Human	1.8055	0.176325	2	-3.3077	5.1951e-25
ENSG00000283294	AP005212.4	SAGD_00129	Human	0.125606	0.0161531	18	-3.3067	0.039915
ENSG00000026950	BTN3A1	SAGD_00129	Human	3.05678	0.291313	6	-3.3054	2.0465e-46
ENSG00000153002	CPB1	SAGD_00129	Human	0.0828064	0.00834209	3	-3.3054	0.025508
ENSG00000137634	NXPE4	SAGD_00064	Human	13.591	1.22697	11	-3.3051	0.0011457
ENSG00000249201	AC114291.1	SAGD_00163	Human	0.699495	0.03263	5	-3.3051	0.01745
ENSG00000236829	Z97634.1	SAGD_00129	Human	0.207141	0.020766	16	-3.3051	0.02659
ENSG00000149150	SLC43A1	SAGD_00129	Human	2.97647	0.303257	11	-3.305	9.3378e-32
ENSG00000233725	LINC00284	SAGD_00037	Human	0.214975	0.0190819	13	-3.3039	2.4656e-10
ENSG00000180801	ARSJ	SAGD_00051	Human	1.44797	0.178284	4	-3.3039	7.619e-56
ENSG00000048052	HDAC9	SAGD_00129	Human	3.04986	0.295518	7	-3.3022	6.9984e-127
ENSG00000108924	HLF	SAGD_00051	Human	18.5618	2.29143	17	-3.302	4.2617e-76
ENSG00000259134	LINC00924	SAGD_00051	Human	5.46135	0.6709	15	-3.3015	6.3068e-28
ENSG00000052344	PRSS8	SAGD_00064	Human	11.3067	0.605758	16	-3.3008	0.00020405
ENSG00000198755	RPL10A	SAGD_00051	Human	956.965	119.026	6	-3.2997	3.1016e-142
ENSG00000282057	AC092807.3	SAGD_00129	Human	4.34741	0.429874	1	-3.2994	3.6513e-46
ENSG00000237872	POU5F1P4	SAGD_00132	Human	0.251621	0.0245383	1	-3.2977	0.0020008
ENSG00000149294	NCAM1	SAGD_00051	Human	13.6634	1.7097	11	-3.2977	2.8934e-62
ENSG00000073910	FRY	SAGD_00129	Human	6.70782	0.67313	13	-3.2971	0
ENSG00000140297	GCNT3	SAGD_00132	Human	0.143597	0.0137651	15	-3.2965	0.018446
ENSG00000248242	AC004053.1	SAGD_00056	Human	0.292641	0.0307602	4	-3.2961	0.011403
ENSG00000116329	OPRD1	SAGD_00132	Human	0.142355	0.0135554	1	-3.2936	0.0038416
ENSG00000226549	SCDP1	SAGD_00045	Human	1.11486	0.114007	17	-3.2916	0.013298
ENSG00000224389	C4B	SAGD_00051	Human	0.397358	0.0508831	6	-3.2905	4.0638e-08
ENSG00000231924	PSG1	SAGD_00129	Human	0.521872	0.0437657	19	-3.2899	3.1063e-07
ENSG00000171658	NMRAL2P	SAGD_00064	Human	2.98908	0.202586	3	-3.2891	3.1132e-05
ENSG00000255504	AP001533.1	SAGD_00051	Human	0.63818	0.0749801	11	-3.2887	4.0827e-12
ENSG00000171408	PDE7B	SAGD_00051	Human	7.14855	0.895993	6	-3.2874	3.4646e-50
ENSG00000214541	RPS4XP3	SAGD_00051	Human	1.232	0.143052	20	-3.2874	1.7287e-17
ENSG00000231873	AC099560.1	SAGD_00132	Human	1.19976	0.116359	3	-3.287	0.0084377
ENSG00000270641	TSIX	SAGD_00047	Human	0.00706989	0.000708147	X	-3.2864	5.5601e-10
ENSG00000206144	AC022034.1	SAGD_00051	Human	0.0503206	0.00659632	8	-3.2864	1.2016e-05
ENSG00000100170	SLC5A1	SAGD_00037	Human	4.60455	0.478903	22	-3.2862	0.00010627
ENSG00000172482	AGXT	SAGD_00133	Human	0.66485	0.0686484	2	-3.2858	0.036089
ENSG00000269404	SPIB	SAGD_00064	Human	1.3402	0.14381	19	-3.2856	0.0020976
ENSG00000185551	NR2F2	SAGD_00051	Human	107.675	13.3799	15	-3.2841	7.6675e-65
ENSG00000279289	AL136164.3	SAGD_00129	Human	0.526984	0.0581958	6	-3.2809	5.7135e-07
ENSG00000105048	TNNT1	SAGD_00132	Human	417.202	41.1158	19	-3.2803	0.044056
ENSG00000204767	FAM196B	SAGD_00051	Human	0.508004	0.064273	5	-3.2803	4.2137e-16
ENSG00000114923	SLC4A3	SAGD_00051	Human	125.396	15.8821	2	-3.2792	2.1086e-33
ENSG00000226360	RPL10AP6	SAGD_00051	Human	25.0149	3.14411	3	-3.2785	6.8564e-83
ENSG00000213892	CEACAM16	SAGD_00132	Human	4.38043	0.433531	19	-3.277	0.025087
ENSG00000168754	FAM178B	SAGD_00132	Human	10.6399	1.03389	2	-3.2754	0.042876
ENSG00000264230	ANXA8L1	SAGD_00037	Human	2.73712	0.290898	10	-3.2753	0.00011954
ENSG00000277128	AL589743.5	SAGD_00037	Human	0.303862	0.0282834	14	-3.2751	3.07e-09
ENSG00000258623	AL121820.1	SAGD_00051	Human	2.10081	0.266532	14	-3.2728	1.1501e-20
ENSG00000185565	LSAMP	SAGD_00129	Human	1.22226	0.125841	3	-3.2725	5.9771e-38
ENSG00000280073	AL157996.1	SAGD_00129	Human	0.344645	0.0419682	14	-3.2695	0.0034751
ENSG00000129757	CDKN1C	SAGD_00051	Human	14.571	1.83778	11	-3.2692	7.4605e-34
ENSG00000145632	PLK2	SAGD_00129	Human	14.3014	1.45047	5	-3.2687	1.3852e-184
ENSG00000228162	AC097713.1	SAGD_00037	Human	0.467195	0.0416117	2	-3.2686	0.0011829
ENSG00000091972	CD200	SAGD_00129	Human	0.426211	0.0451415	3	-3.2664	0.00010572
ENSG00000229314	ORM1	SAGD_00054	Human	1.07322	0.121588	9	-3.2648	0.03256
ENSG00000198932	GPRASP1	SAGD_00051	Human	41.2126	5.22815	X	-3.2646	2.6272e-90
ENSG00000244306	AL589743.1	SAGD_00129	Human	0.849214	0.0924979	14	-3.2634	3.8004e-24
ENSG00000275302	CCL4	SAGD_00039	Human	0.343364	0.0378318	17	-3.2628	0.0014879
ENSG00000232063	AL691447.2	SAGD_00129	Human	0.557237	0.0547039	9	-3.2628	0.00018519
ENSG00000184809	B3GALT5-AS1	SAGD_00037	Human	0.612945	0.0655116	21	-3.2619	0.009562
ENSG00000271699	SNX29P2	SAGD_00051	Human	0.191985	0.0246023	16	-3.2618	5.4394e-13
ENSG00000278196	IGLV2-8	SAGD_00037	Human	7.58	0.657131	22	-3.2617	0.016882
ENSG00000109943	CRTAM	SAGD_00129	Human	0.27938	0.026428	11	-3.2615	0.0042949
ENSG00000133321	RARRES3	SAGD_00051	Human	20.8819	2.6592	11	-3.2604	1.2887e-32
ENSG00000262655	SPON1	SAGD_00051	Human	18.0491	2.27719	11	-3.2597	2.4435e-47
ENSG00000129422	MTUS1	SAGD_00129	Human	0.0974154	0.0106005	8	-3.2592	0.00023246
ENSG00000211592	IGKC	SAGD_00046	Human	1274.4	713.791	2	-3.2565	0.023231
ENSG00000155792	DEPTOR	SAGD_00051	Human	13.5863	1.73581	8	-3.2552	2.1547e-37
ENSG00000150625	GPM6A	SAGD_00051	Human	1.62569	0.207721	4	-3.254	8.1882e-17
ENSG00000184675	AMER1	SAGD_00051	Human	3.1195	0.392729	X	-3.2535	1.3054e-77
ENSG00000138449	SLC40A1	SAGD_00051	Human	92.6959	11.6775	2	-3.2534	1.0651e-37
ENSG00000166292	TMEM100	SAGD_00051	Human	14.2181	1.8253	17	-3.2529	2.4764e-23
ENSG00000142621	FHAD1	SAGD_00132	Human	0.10627	0.0108875	1	-3.2527	0.00047627
ENSG00000201217	RF00019	SAGD_00051	Human	1.88192	0.231987	3	-3.2514	4.0997e-10
ENSG00000278875	AC025809.2	SAGD_00051	Human	3.76128	0.484308	19	-3.2513	6.3452e-32
ENSG00000115507	OTX1	SAGD_00132	Human	0.0325867	0.00331155	2	-3.2506	0.027148
ENSG00000232316	LINC02518	SAGD_00129	Human	0.782597	0.0634817	6	-3.2504	0.034506
ENSG00000118515	SGK1	SAGD_00051	Human	69.4959	8.99284	6	-3.2498	1.1859e-27
ENSG00000075035	WSCD2	SAGD_00129	Human	0.0648059	0.00863451	12	-3.2468	0.043181
ENSG00000117595	IRF6	SAGD_00129	Human	0.71729	0.0802986	1	-3.2454	4.1852e-11
ENSG00000162654	GBP4	SAGD_00051	Human	5.74411	0.723527	1	-3.2454	3.1363e-43
ENSG00000279489	AL355377.2	SAGD_00132	Human	0.150565	0.0150321	9	-3.2453	0.0091931
ENSG00000205037	AC134312.1	SAGD_00051	Human	0.602482	0.0801216	16	-3.2442	8.0161e-13
ENSG00000187479	C11orf96	SAGD_00051	Human	147.731	19.6587	11	-3.244	1.5307e-25
ENSG00000160307	S100B	SAGD_00019	Human	1.60639	0.164825	21	-3.2438	0.022925
ENSG00000175445	LPL	SAGD_00051	Human	5.83243	0.754566	8	-3.2438	2.4162e-18
ENSG00000258399	AL117190.1	SAGD_00051	Human	0.692154	0.0892978	14	-3.2426	8.0881e-18
ENSG00000116748	AMPD1	SAGD_00037	Human	0.635221	0.0578266	1	-3.2412	4.3673e-08
ENSG00000243517	AC024940.3	SAGD_00051	Human	1.5178	0.192634	12	-3.2409	1.7338e-24
ENSG00000143469	SYT14	SAGD_00129	Human	0.65484	0.0618328	1	-3.2405	1.1388e-21
ENSG00000197406	DIO3	SAGD_00051	Human	11.2583	1.46913	14	-3.2398	4.5865e-39
ENSG00000226777	FAM30A	SAGD_00037	Human	0.0383689	0.00368437	14	-3.2396	1.6634e-05
ENSG00000123384	LRP1	SAGD_00051	Human	71.2909	9.24635	12	-3.2387	4.4868e-129
ENSG00000265520	MIR548V	SAGD_00051	Human	1.31929	0.140515	8	-3.2386	2.1798e-06
ENSG00000285108	AC103718.1	SAGD_00037	Human	0.192449	0.0201849	8	-3.2383	0.0099953
ENSG00000173467	AGR3	SAGD_00064	Human	9.75989	0.666858	7	-3.238	0.0028001
ENSG00000261143	ADAMTS7P3	SAGD_00163	Human	1.32523	0.303449	15	-3.2379	0.00031305
ENSG00000201354	RF00019	SAGD_00051	Human	0.753917	0.0808843	7	-3.2376	1.663e-05
ENSG00000211593	IGKJ5	SAGD_00037	Human	9.64849	0.952013	2	-3.237	0.00075184
ENSG00000182118	FAM89A	SAGD_00129	Human	2.11546	0.23259	1	-3.2362	2.6851e-15
ENSG00000240990	HOXA11-AS	SAGD_00052	Human	0.182201	0.0214002	7	-3.2361	0.020248
ENSG00000150051	MKX	SAGD_00051	Human	4.86043	0.619291	10	-3.2357	2.2928e-37
ENSG00000115641	FHL2	SAGD_00051	Human	97.9226	12.7091	2	-3.2346	5.7807e-55
ENSG00000107551	RASSF4	SAGD_00132	Human	71.6945	7.26243	10	-3.2332	0.00080559
ENSG00000139914	FITM1	SAGD_00132	Human	0.958771	0.0977968	14	-3.2324	5.6906e-05
ENSG00000172830	SSH3	SAGD_00051	Human	25.52	3.36016	11	-3.2322	1.3984e-119
ENSG00000139239	RPL14P1	SAGD_00051	Human	85.0278	10.9895	12	-3.232	1.1605e-122
ENSG00000269933	AL031429.2	SAGD_00051	Human	0.168884	0.01815	1	-3.2316	5.1438e-06
ENSG00000082175	PGR	SAGD_00051	Human	6.28079	0.792499	11	-3.231	1.5852e-43
ENSG00000146477	SLC22A3	SAGD_00051	Human	21.6977	2.83658	6	-3.2304	2.2034e-55
ENSG00000106819	ASPN	SAGD_00051	Human	4.16496	0.541098	9	-3.2291	4.532e-21
ENSG00000222095	RF00181	SAGD_00051	Human	1.6241	0.18563	14	-3.2288	2.1981e-06
ENSG00000185203	WASIR1	SAGD_00051	Human	1.11451	0.146013	X	-3.2286	2.5659e-11
ENSG00000224204	PHEX-AS1	SAGD_00037	Human	0.338087	0.0355595	X	-3.2284	0.00030116
ENSG00000275993	SIK1B	SAGD_00051	Human	17.6481	2.44927	21	-3.2281	2.2519e-13
ENSG00000100593	ISM2	SAGD_00042	Human	0.0363736	0.00422376	14	-3.2276	0.011964
ENSG00000183535	COL18A1-AS1	SAGD_00051	Human	0.302244	0.0377999	21	-3.2274	3.4899e-17
ENSG00000259605	AC074212.1	SAGD_00051	Human	2.27726	0.293711	19	-3.227	9.5198e-44
ENSG00000280216	AL022326.2	SAGD_00051	Human	8.49986	1.088	22	-3.2249	3.1547e-46
ENSG00000174697	LEP	SAGD_00135	Human	0.764003	0.163682	7	-3.2245	0.0044723
ENSG00000139219	COL2A1	SAGD_00037	Human	0.495418	0.0514846	12	-3.2234	7.9375e-06
ENSG00000126266	FFAR1	SAGD_00051	Human	2.45091	0.315003	19	-3.2233	2.2611e-18
ENSG00000199331	RF00019	SAGD_00051	Human	5.15501	0.676498	9	-3.2225	2.7574e-19
ENSG00000155265	GOLGA7B	SAGD_00132	Human	0.35649	0.0357073	10	-3.2219	0.014355
ENSG00000125691	RPL23	SAGD_00051	Human	238.383	31.2371	17	-3.2209	1.2363e-141
ENSG00000230146	SEPHS1P4	SAGD_00053	Human	0.186546	0.0168461	X	-3.2207	0.00042468
ENSG00000230383	AC009245.1	SAGD_00051	Human	12.7236	1.66506	7	-3.2205	2.0156e-65
ENSG00000204455	TRIM51BP	SAGD_00163	Human	0.685347	0.0599056	11	-3.2203	0.020514
ENSG00000185022	MAFF	SAGD_00051	Human	19.6559	2.7114	22	-3.2202	2.7984e-13
ENSG00000188001	TPRG1	SAGD_00131	Human	1.11368	0.11556	3	-3.2201	3.5197e-08
ENSG00000156265	MAP3K7CL	SAGD_00129	Human	16.2979	1.68615	21	-3.2189	1.1438e-171
ENSG00000176399	DMRTA1	SAGD_00129	Human	0.376516	0.0429538	9	-3.2185	5.9267e-07
ENSG00000255774	AP000439.2	SAGD_00064	Human	0.886808	0.0510293	11	-3.2181	0.035102
ENSG00000211668	IGLV2-11	SAGD_00037	Human	21.2681	1.81821	22	-3.2178	0.0087084
ENSG00000104213	PDGFRL	SAGD_00051	Human	18.3922	2.38424	8	-3.2173	7.7575e-54
ENSG00000128016	ZFP36	SAGD_00051	Human	329.719	46.2999	19	-3.2165	8.5174e-16
ENSG00000234695	AC002076.1	SAGD_00051	Human	0.135861	0.0130596	7	-3.2158	2.3677e-06
ENSG00000211662	IGLV3-21	SAGD_00037	Human	5.89523	2.24223	22	-3.2156	0.001527
ENSG00000226281	AL031123.1	SAGD_00138	Human	6.86811	0.702239	6	-3.2147	0.00086675
ENSG00000233682	AL356417.2	SAGD_00129	Human	1.26811	0.145505	6	-3.2147	0.00061468
ENSG00000115665	SLC5A7	SAGD_00153	Human	0.395647	0.043444	2	-3.2136	0.038327
ENSG00000044012	GUCA2B	SAGD_00064	Human	12.8043	0.509208	1	-3.2122	0.009482
ENSG00000167741	GGT6	SAGD_00064	Human	5.20631	0.30704	17	-3.2117	0.0013858
ENSG00000110887	DAO	SAGD_00064	Human	0.124885	0.00635387	12	-3.2097	0.015333
ENSG00000134121	CHL1	SAGD_00051	Human	4.5956	0.609124	3	-3.2095	1.1897e-20
ENSG00000266714	MYO15B	SAGD_00130	Human	0.538593	0.0552308	17	-3.209	0.00073124
ENSG00000163827	LRRC2	SAGD_00051	Human	3.1593	0.407047	3	-3.2083	8.5225e-37
ENSG00000160223	ICOSLG	SAGD_00138	Human	1.36801	0.128348	21	-3.2078	0.027094
ENSG00000163017	ACTG2	SAGD_00051	Human	14.0258	2.02232	2	-3.2074	1.2725e-10
ENSG00000243066	RN7SL842P	SAGD_00066	Human	0.606646	0.0622064	19	-3.2071	0.030452
ENSG00000260484	AC131902.2	SAGD_00051	Human	0.512284	0.0663966	8	-3.2063	4.8066e-17
ENSG00000212628	RNA5SP241	SAGD_00051	Human	0.714434	0.0603054	7	-3.2026	4.9555e-05
ENSG00000153982	GDPD1	SAGD_00129	Human	0.366741	0.0341824	17	-3.202	0.00072074
ENSG00000211673	IGLV3-1	SAGD_00037	Human	13.7218	1.41058	22	-3.2006	0.0039424
ENSG00000243064	ABCC13	SAGD_00064	Human	0.178472	0.00944991	21	-3.2003	0.0087309
ENSG00000162383	SLC1A7	SAGD_00132	Human	0.151575	0.015488	1	-3.2	0.045328
ENSG00000229719	MIR194-2HG	SAGD_00064	Human	4.43951	0.213014	11	-3.1987	0.00019184
ENSG00000127530	OR7C1	SAGD_00132	Human	0.745159	0.0761086	19	-3.1982	0.0096814
ENSG00000104081	BMF	SAGD_00129	Human	0.456062	0.0543099	15	-3.1975	8.2698e-08
ENSG00000248441	LINC01197	SAGD_00051	Human	3.4565	0.454442	15	-3.1969	5.9745e-54
ENSG00000200753	RF00275	SAGD_00037	Human	4.14557	0.396469	7	-3.1967	0.0080722
ENSG00000131482	G6PC	SAGD_00076	Human	0.205828	0.0241241	17	-3.1963	0.013658
ENSG00000185532	PRKG1	SAGD_00138	Human	0.704977	0.0735492	10	-3.1942	0.034091
ENSG00000260807	AC009041.2	SAGD_00132	Human	24.9719	2.60053	16	-3.1933	1.1801e-06
ENSG00000186891	TNFRSF18	SAGD_00132	Human	2.17522	0.23093	1	-3.193	0.0018742
ENSG00000174125	TLR1	SAGD_00051	Human	1.60838	0.212811	4	-3.193	2.5366e-37
ENSG00000200832	SNORD114-4	SAGD_00051	Human	1.26294	0.119279	14	-3.1929	5.2739e-07
ENSG00000230709	AC104024.1	SAGD_00037	Human	0.0842847	0.00822942	17	-3.1924	0.0029336
ENSG00000211651	IGLV1-44	SAGD_00052	Human	1.46813	0.152047	22	-3.1918	0.00050625
ENSG00000012223	LTF	SAGD_00019	Human	3.2131	0.376213	3	-3.1912	0.0018744
ENSG00000281852	LINC00891	SAGD_00051	Human	0.237028	0.0307596	X	-3.1909	1.0191e-20
ENSG00000100427	MLC1	SAGD_00130	Human	0.694726	0.0708173	22	-3.1909	0.020276
ENSG00000115263	GCG	SAGD_00064	Human	1.67624	0.248464	2	-3.1896	0.0037973
ENSG00000167183	PRR15L	SAGD_00064	Human	14.5731	0.883525	17	-3.1888	0.00043881
ENSG00000215910	C1orf167	SAGD_00042	Human	0.0194627	0.00188242	1	-3.1888	0.0079232
ENSG00000118972	FGF23	SAGD_00056	Human	1.43175	0.0939719	12	-3.1886	0.021821
ENSG00000226197	AL583785.1	SAGD_00046	Human	1.15706	0.117078	9	-3.1859	0.028578
ENSG00000211459	MT-RNR1	SAGD_00129	Human	719.241	78.2764	MT	-3.1853	2.8267e-112
ENSG00000159167	STC1	SAGD_00051	Human	1.50203	0.392752	8	-3.1833	1.4716e-14
ENSG00000156959	LHFPL4	SAGD_00163	Human	0.334851	0.0741213	3	-3.1829	0.017467
ENSG00000260818	UNGP1	SAGD_00051	Human	0.0651703	0.00663958	16	-3.1827	4.5455e-05
ENSG00000243961	PARAL1	SAGD_00045	Human	0.943932	0.627863	20	-3.1823	0.0077603
ENSG00000250320	AC113383.1	SAGD_00129	Human	1.99374	0.232807	5	-3.1821	1.3223e-08
ENSG00000213023	SYT3	SAGD_00129	Human	0.113466	0.0125528	19	-3.1819	0.038935
ENSG00000266964	FXYD1	SAGD_00051	Human	0.605206	0.0817101	19	-3.1819	2.2669e-34
ENSG00000211644	IGLV1-51	SAGD_00077	Human	9.15725	0.890779	22	-3.18	0.028579
ENSG00000223695	FO393418.1	SAGD_00131	Human	0.214667	0.0226376	22	-3.1799	0.015963
ENSG00000079841	RIMS1	SAGD_00129	Human	1.42064	0.152114	6	-3.1788	4.5852e-50
ENSG00000229828	PDE4DIPP1	SAGD_00129	Human	0.454008	0.0587963	1	-3.1774	0.0057529
ENSG00000281386	AP003500.1	SAGD_00163	Human	0.440614	0.0410244	11	-3.1772	0.031631
ENSG00000258893	SETP2	SAGD_00051	Human	0.109477	0.0138916	14	-3.1772	4.2518e-06
ENSG00000158683	PKD1L1	SAGD_00129	Human	0.595264	0.0619993	7	-3.177	1.5037e-16
ENSG00000171889	MIR31HG	SAGD_00037	Human	0.178901	0.0185349	9	-3.1766	0.00017742
ENSG00000200367	SNORD113-8	SAGD_00051	Human	0.966359	0.0692049	14	-3.176	0.00035446
ENSG00000250978	AC079467.1	SAGD_00001	Human	26.8461	2.64422	5	-3.1742	8.5961e-06
ENSG00000241684	ADAMTS9-AS2	SAGD_00051	Human	4.04871	0.545248	3	-3.1704	1.753e-74
ENSG00000217239	AL136968.2	SAGD_00051	Human	1.54121	0.20932	6	-3.1704	3.7837e-20
ENSG00000211644	IGLV1-51	SAGD_00037	Human	21.5299	2.14975	22	-3.1698	6.7518e-07
ENSG00000169184	MN1	SAGD_00051	Human	8.14072	1.11468	22	-3.1684	3.4157e-50
ENSG00000139220	PPFIA2	SAGD_00129	Human	0.107844	0.0130524	12	-3.1684	0.0015584
ENSG00000154914	USP43	SAGD_00132	Human	0.351899	0.0376868	17	-3.1683	0.037151
ENSG00000261040	WFDC21P	SAGD_00129	Human	6.02646	0.695058	17	-3.168	2.4093e-19
ENSG00000275385	CCL18	SAGD_00052	Human	7.71775	0.853815	17	-3.1679	0.0005926
ENSG00000188763	FZD9	SAGD_00107	Human	0.464325	0.0579688	7	-3.1672	0.025801
ENSG00000095932	SMIM24	SAGD_00064	Human	10.9748	0.23385	19	-3.1668	0.00019419
ENSG00000166922	SCG5	SAGD_00129	Human	1.23241	0.161709	15	-3.1663	8.4747e-07
ENSG00000013588	GPRC5A	SAGD_00039	Human	0.543395	0.0574888	12	-3.1657	2.1154e-05
ENSG00000182459	TEX19	SAGD_00132	Human	0.329304	0.0353019	17	-3.1647	0.0089295
ENSG00000153179	RASSF3	SAGD_00129	Human	11.3332	1.27734	12	-3.1646	2.6499e-119
ENSG00000267056	AC005336.1	SAGD_00064	Human	0.305395	0.032083	19	-3.1629	0.003556
ENSG00000272219	AC005072.1	SAGD_00051	Human	0.0713133	0.00904382	7	-3.1628	3.0234e-07
ENSG00000181433	SAGE1	SAGD_00042	Human	0.0357515	0.00420927	X	-3.162	0.011993
ENSG00000106560	GIMAP2	SAGD_00051	Human	4.46113	0.600654	7	-3.1615	2.993e-33
ENSG00000138080	EMILIN1	SAGD_00051	Human	104.012	14.1693	2	-3.1614	6.9472e-57
ENSG00000180211	FO393411.1	SAGD_00051	Human	18.8009	2.55226	6	-3.1605	4.0555e-90
ENSG00000211890	IGHA2	SAGD_00064	Human	64.4036	3.95588	14	-3.1603	0.023723
ENSG00000143167	GPA33	SAGD_00064	Human	16.5203	0.774951	1	-3.1601	0.0024324
ENSG00000277128	AL589743.5	SAGD_00129	Human	0.0707459	0.00752745	14	-3.1598	0.023341
ENSG00000246523	AP001528.1	SAGD_00129	Human	0.371316	0.0396853	11	-3.1597	0.022527
ENSG00000124875	CXCL6	SAGD_00053	Human	0.576454	0.0491597	4	-3.1591	0.0071442
ENSG00000142273	CBLC	SAGD_00132	Human	0.311246	0.0333844	19	-3.1585	0.0418
ENSG00000278500	AC009336.2	SAGD_00051	Human	0.595588	0.0810066	2	-3.1577	6.8676e-31
ENSG00000235552	RPL6P27	SAGD_00051	Human	97.9817	13.4092	18	-3.1565	2.1594e-114
ENSG00000273796	BX322562.1	SAGD_00051	Human	17.8388	2.45159	21	-3.1564	3.4021e-38
ENSG00000243181	AC087343.1	SAGD_00051	Human	7.84124	1.06988	8	-3.1551	1.9448e-40
ENSG00000161544	CYGB	SAGD_00129	Human	21.436	2.41556	17	-3.1546	2.3811e-158
ENSG00000171346	KRT15	SAGD_00037	Human	186.987	22.5183	17	-3.1541	0.016941
ENSG00000228261	AL162742.1	SAGD_00107	Human	1.99688	0.249718	10	-3.154	0.00078883
ENSG00000227502	LINC01268	SAGD_00107	Human	1.06955	0.130648	6	-3.1539	0.036109
ENSG00000169248	CXCL11	SAGD_00055	Human	15.4443	0.463085	4	-3.153	0.018105
ENSG00000276107	AC037198.1	SAGD_00129	Human	32.3323	3.52728	15	-3.1523	4.4873e-65
ENSG00000185885	IFITM1	SAGD_00051	Human	119.526	16.563	11	-3.1521	2.0711e-35
ENSG00000167371	PRRT2	SAGD_00051	Human	37.5613	5.09743	16	-3.1503	2.4729e-74
ENSG00000228252	COL6A4P2	SAGD_00051	Human	5.2834	0.73281	3	-3.1501	4.1176e-22
ENSG00000078053	AMPH	SAGD_00129	Human	0.343232	0.0394715	7	-3.1498	1.9753e-06
ENSG00000117318	ID3	SAGD_00051	Human	6.53182	0.902153	1	-3.1479	2.9035e-15
ENSG00000238273	AC108058.1	SAGD_00051	Human	13.3206	1.80499	2	-3.1456	4.117e-29
ENSG00000072274	TFRC	SAGD_00051	Human	53.4021	7.69614	3	-3.1455	3.2657e-18
ENSG00000134339	SAA2	SAGD_00069	Human	17.2256	1.9765	11	-3.1449	0.013184
ENSG00000123689	G0S2	SAGD_00132	Human	23.1063	2.51776	1	-3.1447	7.8203e-12
ENSG00000136960	ENPP2	SAGD_00129	Human	66.5753	7.42901	8	-3.144	0
ENSG00000150540	HNMT	SAGD_00051	Human	15.7066	2.1769	2	-3.1438	2.6685e-54
ENSG00000249731	AC126768.3	SAGD_00037	Human	0.207382	0.0158909	5	-3.143	0.0034437
ENSG00000237730	AC078991.1	SAGD_00051	Human	0.199379	0.0278582	X	-3.1405	2.68e-07
ENSG00000275567	AC008250.2	SAGD_00051	Human	0.714762	0.0975557	12	-3.1404	7.4068e-05
ENSG00000275022	MIR6753	SAGD_00051	Human	1.57294	0.207811	11	-3.1403	4.3211e-12
ENSG00000225492	GBP1P1	SAGD_00051	Human	2.06064	0.281237	1	-3.1394	1.7109e-39
ENSG00000235128	AC013474.1	SAGD_00051	Human	0.241972	0.0302021	2	-3.1391	2.5608e-09
ENSG00000204060	FOXO6	SAGD_00132	Human	0.447136	0.0486494	1	-3.1389	0.0011843
ENSG00000228981	AC097658.1	SAGD_00051	Human	1.63638	0.231755	4	-3.1386	5.2536e-13
ENSG00000172197	MBOAT1	SAGD_00051	Human	10.6723	1.47116	6	-3.1383	5.0717e-94
ENSG00000172264	MACROD2	SAGD_00129	Human	0.141145	0.0143953	20	-3.1381	4.696e-05
ENSG00000177519	RPRM	SAGD_00051	Human	9.95508	1.38989	2	-3.1378	2.9101e-22
ENSG00000277778	PGM5P2	SAGD_00051	Human	5.5053	0.759839	9	-3.1376	3.1603e-39
ENSG00000184497	TMEM255B	SAGD_00129	Human	3.0761	0.363902	13	-3.1367	1.0956e-55
ENSG00000270716	BNIP3P15	SAGD_00051	Human	1.04129	0.14234	19	-3.1367	8.1134e-11
ENSG00000241644	INMT	SAGD_00129	Human	0.376235	0.0395981	7	-3.1356	0.00022526
ENSG00000197769	MAP1LC3C	SAGD_00132	Human	3.75054	0.403265	1	-3.1354	0.0026761
ENSG00000182871	COL18A1	SAGD_00051	Human	84.2339	11.8525	21	-3.135	1.7191e-62
ENSG00000235385	LINC02154	SAGD_00129	Human	3.15997	0.339346	X	-3.1349	3.2519e-14
ENSG00000272021	AC008592.5	SAGD_00051	Human	0.607577	0.0827417	5	-3.1343	6.7262e-07
ENSG00000235314	LINC00957	SAGD_00051	Human	1.45631	0.197584	7	-3.1337	6.7426e-47
ENSG00000130164	LDLR	SAGD_00051	Human	21.1847	3.04591	19	-3.1332	1.6619e-27
ENSG00000088881	EBF4	SAGD_00051	Human	29.1509	4.07623	20	-3.1314	9.717e-84
ENSG00000260877	AP005233.2	SAGD_00052	Human	1.49929	0.171867	11	-3.1307	0.018194
ENSG00000276107	AC037198.1	SAGD_00051	Human	6.11237	0.841259	15	-3.1298	1.7899e-26
ENSG00000137872	SEMA6D	SAGD_00051	Human	6.5859	0.920078	15	-3.1297	1.9809e-80
ENSG00000121104	FAM117A	SAGD_00129	Human	2.22794	0.249706	17	-3.129	1.5572e-24
ENSG00000154310	TNIK	SAGD_00129	Human	0.587015	0.0669834	3	-3.1283	5.7699e-15
ENSG00000240371	RPS4XP13	SAGD_00051	Human	2.29752	0.317514	11	-3.1282	1.2371e-14
ENSG00000105649	RAB3A	SAGD_00051	Human	14.1086	2.05978	19	-3.1271	4.4902e-19
ENSG00000101680	LAMA1	SAGD_00129	Human	8.21878	0.938106	18	-3.1269	0
ENSG00000273340	MICE	SAGD_00051	Human	0.0757506	0.00789696	6	-3.1269	0.0097501
ENSG00000226268	AC135977.1	SAGD_00129	Human	0.519055	0.0576451	11	-3.1253	0.029441
ENSG00000111262	KCNA1	SAGD_00130	Human	2.91257	0.314617	12	-3.1248	6.5374e-12
ENSG00000163554	SPTA1	SAGD_00042	Human	0.015944	0.00169536	1	-3.1246	0.0030118
ENSG00000256533	AP002373.2	SAGD_00051	Human	0.482893	0.0661666	11	-3.1239	2.7067e-15
ENSG00000164749	HNF4G	SAGD_00064	Human	2.21941	0.0909561	8	-3.1229	0.00024667
ENSG00000270641	TSIX	SAGD_00041	Human	0.00850499	0.00098497	X	-3.1228	0.0029859
ENSG00000102362	SYTL4	SAGD_00051	Human	19.8889	2.79712	X	-3.1224	8.5558e-52
ENSG00000106436	MYL10	SAGD_00132	Human	2.62286	0.285956	7	-3.1219	0.0014965
ENSG00000227019	OR7E101P	SAGD_00037	Human	0.557399	0.0681441	13	-3.1215	0.033164
ENSG00000283646	LINC02009	SAGD_00036	Human	2.8211	0.341976	3	-3.1205	0.0011813
ENSG00000272695	GAS6-AS2	SAGD_00129	Human	7.92144	0.869356	13	-3.1203	1.6571e-41
ENSG00000235831	BHLHE40-AS1	SAGD_00051	Human	0.696902	0.0983652	3	-3.119	2.2568e-25
ENSG00000232334	AL683842.1	SAGD_00051	Human	0.167938	0.0185916	10	-3.1174	1.4904e-06
ENSG00000231566	AC234772.2	SAGD_00037	Human	0.810719	0.0844256	X	-3.1163	0.002501
ENSG00000101883	RHOXF1	SAGD_00163	Human	0.806041	0.16987	X	-3.1153	0.020349
ENSG00000185860	CCDC190	SAGD_00042	Human	0.0218587	0.00234819	1	-3.1149	0.0044403
ENSG00000109787	KLF3	SAGD_00051	Human	24.7295	3.56187	4	-3.1146	1.7494e-62
ENSG00000267009	AC007780.1	SAGD_00129	Human	0.257469	0.0345267	17	-3.1145	0.032844
ENSG00000130222	GADD45G	SAGD_00132	Human	46.4809	5.08054	9	-3.113	0.034142
ENSG00000249293	AC091868.2	SAGD_00051	Human	1.10231	0.153117	5	-3.1117	4.7619e-11
ENSG00000123329	ARHGAP9	SAGD_00129	Human	0.116992	0.0105221	12	-3.1113	0.020305
ENSG00000266283	AC091588.3	SAGD_00051	Human	1.05791	0.148251	18	-3.1111	1.2186e-16
ENSG00000142178	SIK1	SAGD_00051	Human	5.61098	0.845434	21	-3.1109	8.8003e-12
ENSG00000183508	FAM46C	SAGD_00129	Human	0.198275	0.0234773	1	-3.1106	0.00049534
ENSG00000258498	DIO3OS	SAGD_00051	Human	50.9949	7.2134	14	-3.1101	6.9872e-47
ENSG00000116761	CTH	SAGD_00051	Human	29.5342	4.34219	1	-3.1101	2.5243e-12
ENSG00000240031	OR9A3P	SAGD_00051	Human	0.175481	0.0250572	7	-3.11	5.2794e-08
ENSG00000163297	ANTXR2	SAGD_00051	Human	17.2387	2.46352	4	-3.1096	1.3032e-49
ENSG00000088882	CPXM1	SAGD_00051	Human	30.1595	4.17695	20	-3.1083	1.1755e-12
ENSG00000077943	ITGA8	SAGD_00051	Human	3.55587	0.507684	10	-3.1061	5.4117e-23
ENSG00000221963	APOL6	SAGD_00051	Human	4.56096	0.642015	22	-3.1058	8.3893e-36
ENSG00000104918	RETN	SAGD_00048	Human	1.12251	0.139983	19	-3.1055	0.00040489
ENSG00000111110	PPM1H	SAGD_00132	Human	1.23913	0.137509	12	-3.1042	0.0072865
ENSG00000102755	FLT1	SAGD_00129	Human	0.586788	0.0674232	13	-3.1036	7.3232e-21
ENSG00000203814	HIST2H2BF	SAGD_00129	Human	0.275351	0.0350119	1	-3.1035	0.0024467
[truncated: 23,706 more rows]

## Sheet: Log2>10(M)
DSG1	25.845
CDH9	24.186
KRTAP4-12	22.922
LINC01612	22.514
KIF2B	13.958
LINC00917	13.826
TMCO5A	13.708
EIF1AY	13.647
SHCBP1L	13.623
GTSF1L	13.585
PRM2	13.507
LYPD4	13.489
LELP1	13.454
HMGB4	13.416
CETN1	13.389
PRM1	13.363
AC092447.8	13.338
BOD1L2	13.335
ACTL9	13.276
C16orf82	13.235
TUBA3C	13.218
CCER1	13.171
PGK 2.00	13.14
ODF1	13.081
ZPBP2	13.066
AKAP4	13.044
DDX3Y	13.018
TMEM270	13.002
LINC00919	12.93
CCDC70	12.925
DMRTC2	12.91
ZNRF4	12.862
ACTRT2	12.861
SPATA3	12.854
PRR30	12.834
KDM5D	12.828
FSCB	12.807
GK2	12.803
CYLC1	12.78
TNP1	12.778
USP9Y	12.775
LYZL2	12.753
CABS1	12.723
BPIFA3	12.706
CYLC2	12.699
KDM5D	12.69
AL133499.1	12.674
SPATA16	12.674
CAPZA3	12.673
TMCO5B	12.663
PPP1R2C	12.654
C10orf62	12.639
LINC00301	12.626
SMCP	12.615
AC091951.1	12.585
TEX44	12.569
CSMD2-AS1	12.552
Z94160.1	12.551
PDHA2	12.544
RPS4Y1	12.509
TPD52L3	12.509
AC006019.1	12.503
C1orf94	12.501
UTY	12.498
GOLGA6L2	12.472
CCDC155	12.453
DEFB123	12.453
SPACA1	12.448
SPATA19	12.427
DNAJB8	12.426
IRGC	12.42
TEX35	12.411
TEX51	12.409
C2orf78	12.379
FAM71B	12.35
CST9L	12.318
FAM238B	12.312
LINC00837	12.308
DEFB119	12.293
ROPN1	12.29
FAM71E2	12.275
BANF2	12.274
DMRT1	12.272
CYP4F32P	12.262
LINC01304	12.257
ACTL7A	12.223
RPL10L	12.219
FAM230B	12.201
LINC00442	12.191
AC044839.2	12.168
CSNKA2IP	12.167
GOLGA2P11	12.156
UBQLN3	12.15
C3orf30	12.146
RPS4Y1	12.143
ADAM3A	12.137
BOLL	12.135
COX7B2	12.13
PLCZ1	12.124
SPZ1	12.121
SPATA8	12.116
IQCF2	12.116
C10orf53	12.102
C17orf64	12.09
SPACA7	12.078
SPATA31D1	12.058
ADAM30	12.049
AC025278.2	12.044
DMRTB1	12.041
SPERT	12.034
GABRG3-AS1	12.03
FTMT	12.022
LYZL4	12.017
CST13P	12.014
C9orf135-AS1	11.997
UTY	11.966
UGT3A1	11.946
AC011297.1	11.909
ACTL7B	11.89
MAGEA4	11.887
TXLNGY	11.877
UTY	11.873
ADAD1	11.869
AL138889.1	11.857
LINC01120	11.855
RPS4Y1	11.851
UBE2U	11.848
C16orf78	11.847
GSG1	11.821
SYCP1	11.8
LINC01350	11.785
AL049541.2	11.78
RPS4Y1	11.77
KDM5D	11.758
SUN5	11.754
LINC00608	11.751
TBATA	11.75
AC008694.1	11.738
2021-09-14	11.734
MS4A5	11.724
LINC00343	11.722
AL160191.3	11.721
C10orf120	11.687
SCP2D1	11.674
CT83	11.674
MCHR2-AS1	11.661
TEX33	11.655
USP9Y	11.602
TXLNGY	11.594
HDGFL1	11.59
CRISP2	11.588
EIF1AY	11.576
ADIG	11.559
PRM3	11.555
DDX3Y	11.551
SYNGR4	11.54
RGPD4-AS1	11.522
LINC00661	11.509
AC097636.1	11.509
SLC6A10P	11.504
MS4A6E	11.492
ASB17	11.484
HMGCS2	11.48
SPATA42	11.478
MGAT4D	11.464
LINC00906	11.46
PRNT	11.459
ADAM2	11.457
HORMAD2	11.455
ADAM29	11.448
AC025524.2	11.441
AC009623.1	11.437
TCP10	11.436
RFX4	11.435
C5orf47	11.435
FATE1	11.431
DNAJB3	11.429
LYZL1	11.429
PRPS1L1	11.426
AC023491.2	11.422
PRSS54	11.42
AL390961.1	11.411
DAZL	11.407
AP000550.1	11.395
USP9Y	11.393
SPATA31E1	11.386
AC018558.1	11.372
SPATA31C1	11.369
TEX36-AS1	11.365
AC097375.3	11.357
CCDC83	11.351
CCDC37-AS1	11.348
TEX37	11.343
BCRP4	11.343
ANKRD26P1	11.331
EIF1AY	11.312
SLCO6A1	11.311
SPANXN3	11.309
SPACA4	11.295
AC015688.4	11.289
MRGPRG-AS1	11.271
PDCL2	11.269
C17orf50	11.267
CASC16	11.264
PPP3R2	11.256
SPAM1	11.254
C22orf42	11.238
FAM92A1P2	11.235
DDX3Y	11.23
IQCF3	11.225
KRT19P1	11.225
TMEM247	11.225
DYDC1	11.223
POM121L12	11.214
KDM5D	11.209
TXLNGY	11.202
ADAM5	11.195
CCDC42	11.17
CCIN	11.157
SYCE3	11.156
LINC00635	11.146
ZFY	11.144
SPANXN5	11.144
AC010186.1	11.125
TERB2	11.116
FAR2P4	11.11
AC061975.1	11.082
TEX19	11.076
AC126323.6	11.075
SLC1A6	11.068
SPATA3-AS1	11.067
PDILT	11.067
SPANXB1	11.065
TEX47	11.057
MAEL	11.054
CCDC63	11.049
PRKACG	11.046
C4orf17	11.044
TEX38	11.042
DDX3Y	11.037
TRIML1	11.031
C5orf52	11.029
TMCO2	11.028
LINC01095	11.028
AC090099.1	11.025
DNAJC5B	11.011
BRDT	11.005
OR7E156P	11.002
TTTY14	11
FAM71C	10.999
SPATA31D3	10.999
MYADML	10.994
CALR3	10.98
TEX36	10.978
CCDC105	10.974
AC135012.3	10.973
LINC01255	10.972
MIR7515HG	10.955
AC209154.2	10.954
ZFY	10.933
WDR87	10.93
AC126323.1	10.922
SORCS3-AS1	10.905
LINC01191	10.905
RNF151	10.904
DCAF4L2	10.901
LRIT1	10.899
CXorf66	10.888
AL445209.1	10.888
LINC00929	10.887
AC004790.1	10.886
CCDC185	10.884
NUPR2	10.882
SSMEM1	10.882
AL136981.1	10.877
EIF1AY	10.872
LINC02140	10.867
EXD1	10.86
LINC00326	10.857
AC024958.1	10.855
LYZL6	10.854
DDX3Y	10.846
AL596275.2	10.842
LINC01760	10.831
KRT17P7	10.825
HORMAD1	10.814
AC007993.1	10.808
FAM230A	10.808
EIF1AY	10.807
AC099566.1	10.802
AC010255.3	10.796
FAM47B	10.795
SIGLECL1	10.791
TXNDC8	10.789
CT62	10.783
BIRC8	10.783
HYPM	10.781
BCL2L14	10.78
LINC01570	10.779
AC025278.3	10.775
LINC01210	10.772
HSF5	10.768
LINC00851	10.765
CXCL8	10.762
TTTY14	10.761
AC010889.1	10.759
SPAG6	10.758
ADAM18	10.758
GGTLC1	10.758
SLIT1-AS1	10.75
ANKRD7	10.748
GALNTL5	10.746
LRRC52	10.746
LINC01227	10.744
TBL1Y	10.734
VN1R32P	10.732
ZCCHC13	10.728
DDX53	10.724
AL157714.2	10.718
CCDC172	10.715
FAM238A	10.712
AC126323.2	10.707
BTG4	10.704
ANKRD30B	10.693
CFAP97D1	10.692
SPATA31D5P	10.687
FAM187B	10.684
LINC02372	10.671
IZUMO2	10.67
MBD3L1	10.665
AC055717.1	10.663
TEX50	10.662
AQP5	10.661
CBLL2	10.647
AC106707.1	10.645
FAM57B	10.641
FAM71F1	10.639
SLC25A1P3	10.632
FKBP6	10.629
SPINK2	10.627
C20orf141	10.624
AC008132.1	10.614
CST8	10.614
UBE2DNL	10.611
FRG2KP	10.609
ZFY	10.604
AC099654.1	10.604
TTTY15	10.602
USP9Y	10.601
FAM170A	10.599
SPATA31A1	10.589
GAPDHS	10.588
TXLNGY	10.585
SPEM2	10.584
GOLGA6L22	10.58
TXLNGY	10.576
AC104971.2	10.576
TIMD4	10.568
ANHX	10.568
USP9Y	10.567
CXADRP3	10.563
SPATA31C2	10.562
TBC1D21	10.552
LINC00293	10.551
TNP2	10.542
LINC00700	10.535
TMEM225	10.532
ZNF683	10.531
TXLNGY	10.527
AL358473.2	10.525
LINC02219	10.519
AC010889.1	10.512
CCT8L2	10.506
LINC00658	10.505
KCNU1	10.503
TTTY15	10.501
FMR1NB	10.5
AC073464.2	10.496
USP29	10.492
LBX1-AS1	10.486
ZFY	10.484
C1orf158	10.484
AC011297.1	10.481
PSD2-AS1	10.481
LINC00454	10.477
FAM205C	10.473
HIST1H2APS1	10.471
MUC19	10.469
MIR3976HG	10.463
PRSS55	10.46
HEMGN	10.458
AL035078.1	10.457
IZUMO3	10.452
LINC02419	10.451
TTTY15	10.45
TSPAN16	10.448
AL355357.1	10.439
CCDC197	10.432
LINC01676	10.431
EIF1AY	10.43
RPS4Y1	10.429
LINC01553	10.428
AC133561.1	10.427
AC083973.1	10.427
AC113423.2	10.426
AC114812.1	10.423
LINC02400	10.421
AC012594.1	10.416
AL109924.1	10.415
CASC23	10.414
DDX3Y	10.411
TXLNGY	10.411
UTY	10.411
FAM183BP	10.411
KDM5D	10.411
CMTM2	10.403
ACRV1	10.398
AC004817.2	10.397
PRSS58	10.395
TTTY14	10.393
TSGA10IP	10.392
LINC01744	10.392
AL359853.3	10.39
TSGA13	10.388
AC104777.1	10.384
LDHC	10.378
KDM5D	10.376
KRT72	10.368
TEX13A	10.366
TTC29	10.36
MAGEB4	10.359
AC097375.2	10.349
CYP4F62P	10.342
DMRT3	10.338
AC090340.1	10.335
TTTY15	10.329
DAZ1	10.328
ROPN1L	10.328
IGLV3-10	10.323
DAW1	10.322
MROH5	10.321
KDM5D	10.32
AP001782.1	10.32
AP001360.1	10.32
NRG1-IT1	10.316
TXNDC2	10.314
TTTY14	10.306
TTTY15	10.306
LINC00029	10.303
ABCC12	10.302
AC090403.1	10.288
C1orf185	10.287
AC010889.1	10.278
DAB1-AS1	10.278
AC093671.1	10.277
LINC00901	10.264
DDX3Y	10.263
IQCM	10.255
AC011297.1	10.253
KIRREL3-AS2	10.252
ASZ1	10.251
LINC02498	10.251
RPS4Y1	10.249
LINC01548	10.246
CDRT15L2	10.244
2021-03-10	10.242
LINC01087	10.241
TMEM202	10.238
KDM5D	10.234
AC019294.1	10.226
MPC1L	10.225
RSPH6A	10.224
TTTY14	10.22
TXLNGY	10.218
RPS4Y1	10.215
LINC00927	10.211
ASNSP1	10.205
AC007325.1	10.205
LINC01667	10.199
PFN3	10.198
ZFY	10.197
LINC01838	10.197
AC018554.3	10.195
AC010889.1	10.191
LINC01660	10.191
LINC00687	10.187
AP001330.2	10.185
LINC02292	10.184
USP9Y	10.183
HCN4	10.183
POTEC	10.182
ESX1	10.181
RBM22P3	10.181
LINC02395	10.175
LINC02142	10.174
GOLGA6L7	10.164
UTY	10.158
OR10J1	10.157
FAM24A	10.155
DIAPH3-AS2	10.153
SPO11	10.151
AL078623.1	10.147
SPANXD	10.145
AC010889.1	10.143
TRIM42	10.142
LINC02314	10.14
UTY	10.139
SPANXN4	10.139
2021-09-12	10.137
LINC01467	10.125
KDM5D	10.118
LINC00690	10.114
TBX22	10.113
AL139093.1	10.112
TEX13D	10.11
TTTY14	10.105
AC004009.3	10.105
AC019055.1	10.098
DDX3Y	10.087
THEG	10.086
AC105133.1	10.071
AL365184.2	10.07
Z98949.1	10.069
USP9Y	10.067
AC090376.1	10.063
USP9Y	10.062
USP9Y	10.062
ZFY	10.062
AC097501.1	10.059
COX8C	10.058
PSCA	10.055
DUSP21	10.053
AL157401.1	10.052
EIF1AY	10.051
GOLGA6L6	10.051
AL163195.3	10.044
UTY	10.043
LINC01377	10.037
DPEP3	10.033
LINC01723	10.032
TTTY15	10.028
C12orf42	10.024
AP002991.2	10.023
RGSL1	10.02
OPN5	10.017
NPAP1P6	10.017
TTTY14	10.014
MMP10	10.014
LINC00347	10.014
AL136439.1	10.007
SLC25A31	10.005
GOLGA8DP	10.005
AC138356.3	10.003
DDX3Y	10.002
AC015688.3	10.002
SLC25A3P1	10.001

## Sheet: Log2>5(F)
IER3	23.67
CYP4F29P	23.598
SBSN	22.426
IGLC7	21.996
CALML5	21.345
DSG1	21.323
LOR	21.283
KRTDAP	21.005
XIST	15.54
EPYC	12.532
XIST	12.27
GSTM1	12.242
XIST	11.376
MTRNR2L10	10.937
XIST	10.84
XIST	10.712
XIST	10.63
XIST	10.485
XIST	10.427
XIST	10.407
LINC01291	10.254
TNFSF18	10.035
XIST	9.9776
XIST	9.8928
XIST	9.8439
XIST	9.7753
XIST	9.67
XIST	9.6671
XIST	9.6389
XIST	9.5974
XIST	9.583
XIST	9.5819
XIST	9.4868
XIST	9.4822
XIST	9.4707
XIST	9.4464
XIST	9.3628
XIST	9.3234
XIST	9.3157
XIST	9.3098
LYPD6B	9.2656
XIST	9.1966
XIST	9.1792
XIST	9.1779
TM4SF20	9.0804
XIST	9.0712
LINC01291	8.977
XIST	8.9698
XIST	8.8898
XIST	8.8859
XIST	8.8837
XIST	8.8776
HLA-DMA	8.7898
XIST	8.767
MTRNR2L1	8.7453
LINC00923	8.7186
XIST	8.6885
XIST	8.5852
KLHL4	8.4862
PPP1R11	8.4669
CCL13	8.4658
XIST	8.464
XIST	8.4156
XIST	8.4103
HOXB-AS4	8.391
MTCO1P2	8.3639
XIST	8.3247
ZDHHC22	8.2909
XIST	8.2676
RGR	8.1831
XIST	8.1822
AC004988.1	8.1751
AC106774.4	8.0792
LMO7DN	8.0635
AC025287.4	8.0626
SCRT2	8.0284
PPP1R11	7.9997
LINC00836	7.9627
AL772337.3	7.9591
SERTAD4-AS1	7.9426
APBB1IP	7.9241
PRAMEF14	7.9233
XIST	7.9229
LINC02227	7.9152
CELA3A	7.9124
XIST	7.9101
TSIX	7.9051
GABRA5	7.8519
XIST	7.8147
CTLA4	7.8013
XIST	7.7949
PRAMEF20	7.786
RCAN2	7.7643
XIST	7.7631
ADRB3	7.761
IL34	7.6859
PRAMEF1	7.667
NKAIN2	7.6449
AC025437.1	7.6372
LINC00473	7.6021
AC233724.6	7.5864
TSIX	7.5833
AC022424.1	7.5733
LINC01291	7.572
MBD3L2	7.5367
FGF21	7.5081
AC109779.1	7.492
VCAM1	7.4842
ADH1B	7.4826
KDM4E	7.47
XIST	7.4639
STEAP4	7.447
LEUTX	7.4404
PLP1	7.413
MBD3L3	7.3709
GIMAP2	7.3627
NRK	7.3627
KCNB1	7.3466
PKP2	7.3248
AC008991.2	7.306
HLA-F	7.2939
RNU2-13P	7.293
SFRP5	7.2876
CPA3	7.2844
IGLV3-21	7.2824
LMOD1	7.2432
VTN	7.2355
KLF15	7.232
IGLV3-19	7.1962
AL121949.3	7.1538
XIST	7.1365
MIR4645	7.1363
ZSCAN4	7.1327
HLA-DQB2	7.1087
CSN2	7.0885
ZBP1	7.0512
HRK	7.0437
XIST	7.0309
XIST	7.0187
NPY2R	7.0145
TRIM43B	6.9638
CPSF1P1	6.9611
SCN1A	6.9495
XIST	6.9054
IGHD	6.8552
AC008992.1	6.8519
XIST	6.8364
SLC6A19	6.8192
GGTLC4P	6.8161
AL049839.2	6.8059
AP002004.1	6.7994
IGHGP	6.792
AC138904.3	6.7918
PIEZO2	6.7801
IGLV10-54	6.7704
LINC01158	6.7686
AL157402.2	6.7514
TRIM71	6.7411
SLC34A2	6.7285
MYOZ1	6.702
IL18	6.6667
TMEM255A	6.6462
RFPL4AL1	6.642
RHOXF1-AS1	6.6404
L1TD1	6.6275
AL844908.1	6.6271
RANBP3L	6.621
KCNK10	6.6036
FSTL4	6.6029
HLA-F	6.5992
OPRPN	6.5953
POM121L9P	6.5425
CCDC190	6.5325
TRHDE	6.5311
LINC02126	6.5086
IGKC	6.4963
PPP1R3A	6.4935
AC106881.1	6.4704
A2M	6.4679
TSIX	6.4505
AL359551.1	6.4305
POU3F3	6.4298
C7orf69	6.4116
AP001434.1	6.4069
TCF19	6.4008
MT1B	6.3812
MRVI1	6.3805
TSIX	6.3778
DEPTOR	6.375
TFPI2	6.3717
LINC01906	6.3665
LINC01750	6.3633
CLSTN2	6.3552
WFIKKN2	6.3431
IGLC2	6.3403
AC068580.2	6.32
MMP28	6.2981
SYT8	6.2968
AC011313.1	6.2968
MMP20	6.2911
LINC00547	6.2891
GNLY	6.2846
AJ009632.2	6.276
AC005019.2	6.272
LINC01336	6.2688
JCHAIN	6.2536
PCDHA12	6.2487
CARD16	6.2482
FGF7P6	6.2476
AP001542.1	6.2462
AC010636.1	6.2335
KRT31	6.224
CCDC54	6.224
AC008742.1	6.224
IGKV2D-28	6.2087
AP001999.1	6.2036
SPIB	6.2
AC013652.1	6.1995
AC092490.1	6.1693
CXCL1	6.1682
TSIX	6.1529
TSIX	6.1503
AC104411.1	6.147
HOXA10-AS	6.1438
HAS1	6.1357
DAPP1	6.1284
ECEL1	6.11
BTLA	6.0972
PPIAP39	6.0961
GGT5	6.0932
RNU6-702P	6.0823
RNA5SP85	6.0746
MIR133A2	6.0738
AL035425.3	6.0711
CPZ	6.0693
LINC00165	6.0686
IGFBP1	6.0638
AC008957.3	6.0622
KRT5	6.0613
CX3CR1	6.0538
MTND1P23	6.0427
FGF23	6.0404
TSIX	6.0305
COL21A1	6.0277
KF456110.1	6.0145
TSIX	6.009
TMEM213	6.0031
LINC01013	6.0024
ZNRD1ASP	5.9915
IGLV1-36	5.9686
SPRR2F	5.9634
OR7D2	5.9604
IGLV2-18	5.9521
LINC01836	5.9345
TSIX	5.9198
MTRNR2L1	5.9197
COL11A1	5.9143
APCDD1	5.8958
TSIX	5.8933
MIR656	5.8878
IGKV6-21	5.879
TMEM130	5.8747
BEX1	5.8688
DTX4	5.8674
AL390755.1	5.8655
AC007953.1	5.8642
BOLL	5.8618
KCND3	5.8529
TMEM119	5.8472
AC011365.2	5.8366
SPATA20P1	5.8169
AC233724.15	5.8118
RNF128	5.8095
RARRES2	5.8062
AL035425.4	5.8028
TSIX	5.7899
NEU4	5.7894
MOG	5.7885
FLG	5.7699
XIST	5.7684
CHL1	5.7669
LMO7DN-IT1	5.764
CEMIP	5.7453
COL15A1	5.7324
BRINP1	5.7267
CLDN5	5.7256
GNAT1	5.7244
IGLV4-60	5.7234
SLC35G3	5.7173
RTP4	5.7106
CA10	5.7033
HLA-DRB5	5.7031
TSIX	5.703
LINC00278	5.701
LINC00525	5.6994
OR7E22P	5.6994
AL138737.1	5.6994
TRAC	5.6986
AC103702.2	5.6976
LINC01291	5.6971
IGLV7-46	5.6952
IGFBP5	5.6879
GPR78	5.6781
ITGB2-AS1	5.6779
STON2	5.6726
RAMP1	5.668
COLEC10	5.6632
LINC02519	5.6613
TSIX	5.6569
FOSB	5.6505
IGKV4-1	5.6494
GAS7	5.6441
KCND2	5.64
TAT	5.6395
H3.Y	5.6319
TSIX	5.6314
IGKV1D-39	5.6309
LINC00472	5.6305
BANK1	5.6304
U62631.1	5.6289
IGHV3-7	5.6273
TSIX	5.6266
ST8SIA4	5.619
LALBA	5.6098
TSIX	5.6092
IGLC3	5.606
CDH1	5.5939
HLA-DRA	5.5911
TNNI2	5.5901
IGHV5-51	5.5878
EFEMP1	5.5863
B3GALT2	5.575
COL5A3	5.571
CA7	5.5703
ETV7	5.5624
LINC02015	5.5597
CCBE1	5.5567
LINC01886	5.5527
TSIX	5.5489
CSN3	5.54
IRS4	5.5388
IGHV1-46	5.5324
RSPO3	5.5258
TRIM43	5.5242
PPIAP54	5.5135
PPP1R42	5.5117
LINC01788	5.5098
IGLV3-9	5.5042
AL031283.3	5.4964
AL645608.8	5.4903
RPS9	5.4893
KCNMB2	5.489
TLR3	5.4845
C5orf38	5.4781
CADM1	5.4765
THSD7B	5.474
AMPD1	5.4737
IRX1	5.4721
IGLC7	5.472
PCDHA11	5.4703
XIST	5.4676
PSPHP1	5.4675
IGHG2	5.4669
IGKV2D-29	5.4591
CLDN11	5.4584
TMEM229B	5.456
TSIX	5.4515
DCLK1	5.4483
EFHD1	5.436
HOXC13-AS	5.4342
PLCXD3	5.4316
HTR1B	5.4295
AC104777.3	5.4295
KLHDC8A	5.4292
AL445183.2	5.4276
AC087878.1	5.4276
AC120036.3	5.4242
TSIX	5.4218
AL136452.1	5.4201
LINC02575	5.4199
TSIX	5.418
TSIX	5.4163
ALPL	5.4062
ALPI	5.403
RPS9	5.4026
MYMX	5.3991
IGKV3D-20	5.3964
SOWAHD	5.3857
MARK2P9	5.3857
AC104237.3	5.3857
IGHV3OR16-13	5.3804
TSIX	5.3763
TREM2	5.3676
MZB1	5.3648
NEUROG2	5.3629
IGKV1-27	5.3617
ADGRF5	5.3606
CADM3	5.3574
CYP4F35P	5.351
MIR221	5.347
PPP1R2C	5.3453
ACOT12	5.3449
AC018529.2	5.3424
EYA1	5.3369
LCNL1	5.3261
AL590999.1	5.3249
IGKV2-24	5.3246
AC126177.6	5.324
LINC01048	5.3215
CD36	5.3177
VWC2	5.3148
MIR4429	5.3085
AC090673.1	5.3052
TSIX	5.3041
C4BPB	5.3039
AC007998.4	5.2979
AC023421.1	5.2958
GRAMD4P7	5.2952
TNNT2	5.2947
MYL4	5.2895
FMO2	5.2894
TSIX	5.2826
PPARGC1B	5.2825
FOXL2	5.2756
MYBPC2	5.2755
AP006248.2	5.2722
SLC38A3	5.2709
LINC00906	5.2667
IGHV3-21	5.2641
SLC12A1	5.2636
IGHV3-23	5.2593
KRTAP1-5	5.259
AC091563.1	5.2585
MTND1P23	5.258
IFITM10	5.256
KLK4	5.2552
HSD17B6	5.251
QPRT	5.2481
RFPL2	5.2415
AC096582.3	5.2376
HSD17B14	5.2322
CCL18	5.2315
TSIX	5.2291
SLCO4C1	5.2259
SERTM2	5.2224
AL035425.1	5.2204
CLCA1	5.2192
ERAP2	5.2178
TSIX	5.2168
CYP4F22	5.2048
DMBT1	5.1998
HHATL	5.1913
POTEC	5.1902
TNFRSF11B	5.1868
ZG16	5.1823
AC027288.3	5.1717
RF00017	5.1515
AC025259.3	5.1475
GBP1	5.1448
ASB2	5.1385
PSMA8	5.1352
CMKLR1	5.1326
AC027808.2	5.1318
SUSD2	5.1304
RARRES1	5.1298
CTSK	5.1215
AL117190.3	5.1055
IGHV3-74	5.1049
ADAMTS16	5.1045
NR4A3	5.1001
MIR199A2	5.0935
SBK2	5.0796
PCDHA7	5.0753
BTG2	5.0748
SECTM1	5.0642
TSIX	5.0641
AC098850.3	5.0602
IGKV3D-11	5.0569
IGLV4-69	5.0557
TSIX	5.0551
VLDLR-AS1	5.0547
AC108734.4	5.0546
IGLV2-23	5.0538
JPH2	5.0516
TSIX	5.0494
FAM20A	5.0491
LINC01614	5.0478
AC025809.1	5.0442
IGKV2-30	5.043
IRS1	5.0425
SERPINA3	5.0394
MAFA	5.0372
PI15	5.0267
OR4A40P	5.025
TSIX	5.0186
FGFR2	5.0169
HAND2	5.0139
AC010998.3	5.013
MXRA5	5.0097
RPL10P6	5.0082
TMC3-AS1	5.0023
	0
	0
	0
	0
	0
	0
	0
	0
	0
	0
	0
	0
	0
	0
	0
	0
	0
	0
	0
	0
	0
	0
	0
	0
	0
	0
	0
	0
	0
	0
	0
	0
	0
	0
	0
	0
	0
	0
	0
	0
	0
	0
	0
	0
	0
	0
	0
	0
	0
	0
	0
	0
	0
	0
	0
	0
	0
	0
	0
	0
	0
	0
	0
	0
	0
	0
	0
	0
	0
	0
	0
	0
	0
	0
	0
	0
	0
	0
	0
	0
	0
	0
	0
	0
	0
	0
	0
	0
	0
	0
	0
	0
	0
	0
	0
	0
	0
	0
	0
	0
	0
	0
	0
	0
	0
	0
	0
	0
	0
	0
	0
	0
	0
	0
	0
	0
	0
	0
	0
	0
	0
	0
	0
	0
	0
	0
	0
	0
	0
	0
	0
	0
	0
	0
	0
	0
	0
	0
	0
	0
	0
	0
	0
	0
	0
	0
	0
	0
	0
	0
	0
	0
	0
	0
	0
	0
	0
	0
	0
	0
	0
	0
	0
	0
	0
	0
	0
	0
	0
	0
	0
	0
	0
	0
	0
	0
	0
	0
	0
	0
	0
	0
	0
	0
	0
	0
	0
	0
	0
	0
	0
	0
	0
	0
	0
	0
	0
	0
	0
	0
	0
	0
	0
	0
	0
	0
	0
	0
	0
	0
	0
	0
	0
	0
	0
	0
	0
	0
	0
	0
	0
	0
	0
	0
	0
	0
	0
	0
	0
	0
	0
	0
	0
	0
	0
	0
	0
	0
	0
	0
	0
	0
	0
	0
	0
	0
	0
	0
	0
	0
	0
	0
	0
	0
	0
	0
	0
	0
	0
	0
	0
	0
	0
	0
	0
	0
	0
	0
	0
	0
	0
	0
	0
	0
	0
	0
	0
	0
	0
	0
	0
	0
	0
	0
	0
	0
	0
	0
	0
	0
	0
	0
	0
	0
	0
	0
	0
	0
	0
	0
	0
	0
	0
	0
	0
	0
	0
	0
	0
	0
	0
	0
	0
	0
	0
	0
	0
	0
	0
	0
	0
	0
	0
	0
	0
	0
	0
	0
	0
	0
	0
	0
	0
	0
	0
	0
	0
	0
	0
	0
	0
	0
	0
	0
	0
	0
	0
	0
	0
	0
	0
	0
	0
	0
	0
	0
	0
	0
	0
	0
	0
	0
	0
	0
	0
	0
	0
	0
	0
	0
	0
	0
	0
	0
	0
	0
	0
	0
	0
	0
	0
	0
	0
	0
	0
	0
	0
	0
	0
	0
	0
	0
	0
	0
	0
	0
	0
	0
	0
	0
	0
	0
	0
	0
	0
	0
	0
	0
	0
	0
	0
	0
	0
	0
	0
	0
	0
	0
	0
	0
	0
	0
	0
	0
	0
	0
	0
	0
	0
	0
	0
	0
	0
	0
	0
	0
	0
	0
	0
	0
	0
	0
	0
	0
	0
	0
	0
	0
	0
	0
	0
	0
	0
	0
	0
	0
	0
	0
	0
	0
	0
	0
	0
	0
	0
	0
	0
	0
	0
	0
	0
	0
	0
	0
	0
	0
	0
	0
	0
	0
	0
	0
	0
	0
	0
	0
	0
	0
	0
	0
	0
	0
	0
	0
	0
	0
	0
	0
	0
	0
	0
	0
	0
	0
	0
	0
	0
	0
	0
	0
	0
	0
	0
	0
	0
	0
	0
	0
	0
	0
	0
	0
	0
	0
	0
	0
	0
	0
	0
	0
	0
	0
	0
	0
	0
	0
	0
	0
	0
	0
	0
	0
	0
	0
	0
	0
	0
	0
	0
	0
	0
	0
	0
	0
	0
	0
	0
	0
	0
	0
	0
	0
	0
	0
	0
	0
	0
	0
	0
	0
	0
	0
	0
	0
	0
	0
	0
	0
	0
	0
	0
	0
	0
	0
	0
	0
	0
	0
	0
	0
	0
	0
	0
	0
	0
	0
	0
	0
	0
	0
	0
	0
	0
	0
	0
	0
	0
	0
	0
	0
	0
	0
	0
	0
	0
	0
	0
	0
	0
	0
	0
	0
	0
	0
	0
	0
	0
	0
	0
	0
	0
	0
	0
	0
	0
	0
	0
	0
	0
	0
	0
	0
	0
	0
	0
	0
	0
	0
	0
	0
	0
	0
	0
	0
	0
	0
	0
	0
	0
	0
	0
	0
	0
	0
	0
	0
	0
	0
	0
	0
	0
	0
	0
	0
	0
	0
	0
	0
	0
	0
	0
	0
	0
	0
	0
	0
	0
	0
	0
	0
	0
	0
	0
	0
	0
	0
	0
	0
	0
	0
	0
	0
	0
	0
	0
	0
	0
	0
	0
	0
	0
	0
	0
	0
	0
	0
	0
	0
	0
	0
	0
	0
	0
	0
	0
	0
	0
	0
	0
	0
	0
	0
	0
	0
	0
	0
	0
	0
	0
	0
	0
	0
	0
	0
	0
	0
	0
	0
	0
	0
	0
	0
	0
	0
	0
	0
	0
	0
	0
	0
	0
	0
	0
	0
	0
	0
	0
	0
	0
	0
	0
	0
	0
	0
	0
	0
	0
	0
	0
	0
	0
	0
	0
	0
	0
	0
	0
	0
	0
	0
	0
	0
	0
	0
	0
	0
	0
	0
	0
	0
	0
	0
	0
	0
	0
	0
	0
	0
	0
	0
	0
	0
	0
	0
	0
	0
	0
	0
	0
	0
	0
	0
	0
	0
	0
	0
	0
	0
	0
	0
	0
	0
	0
	0
	0
	0
	0
	0
	0
	0
	0
	0
	0
	0
	0
	0
	0
	0
	0
	0
	0
	0
	0
	0
	0
	0
	0
	0
	0
	0
	0
	0
	0
	0
	0
	0
	0
	0
	0
	0
	0
	0
	0
	0
	0
	0
	0
	0
	0
	0
	0
	0
	0
	0
	0
	0
	0
	0
	0
	0
	0
	0
	0
	0
	0
	0
	0
	0
	0
	0
	0
	0
	0
	0
	0
	0
	0
	0
	0
	0
	0
	0
	0
	0
	0
	0
	0
	0
	0
	0
	0
	0
	0
	0
	0
	0
	0
	0
	0
	0
	0
	0
	0
	0
	0
	0
	0
	0
	0
	0
	0
	0
	0
	0
	0
	0
	0
	0
	0
	0
	0
	0
	0
	0
	0
	0
	0
	0
	0
	0
	0
	0
	0
	0
	0
	0
	0
	0
	0
	0
	0
	0
	0
	0
	0
	0
	0
	0
	0
	0
	0
	0
	0
	0
	0
	0
	0
	0
	0
	0
	0
	0
	0
	0
	0
	0
	0
	0
	0
	0
	0
	0
	0
	0
	0
	0
	0
	0
	0
	0
	0
	0
	0
	0
	0
	0
	0
	0
	0
	0
	0
	0
	0
	0
	0
	0
	0
	0
	0
	0
	0
	0
	0
	0
	0
	0
	0
	0
	0
	0
	0
	0
	0
	0
	0
	0
	0
	0
	0
	0
	0
	0
	0
	0
	0
	0
	0
	0
	0
	0
	0
	0
	0
	0
	0
	0
	0
	0
	0
	0
	0
	0
	0
	0
	0
	0
	0
	0
	0
	0
	0
	0
	0
	0
	0
	0
	0
	0
	0
	0
	0
	0
	0
	0
	0
	0
	0
	0
	0
	0
	0
	0
	0
	0
	0
	0
	0
	0
	0
	0
	0
	0
	0
	0
	0
	0
	0
	0
	0
	0
	0
	0
	0
	0
	0
	0
	0
	0
	0
	0
	0
	0
	0
	0
	0
	0
	0
	0
	0
	0
	0
	0
	0
	0
	0
	0
	0
	0
	0
	0
	0
	0
	0
	0
	0
	0
	0
	0
	0
	0
	0
	0
	0
	0
	0
	0
	0
	0
	0
	0
	0
	0
	0
	0
	0
	0
	0
	0
	0
	0
	0
	0
	0
	0
	0
	0
	0
	0
	0
	0
	0
	0
	0
	0
	0
	0
	0
	0
	0
	0
	0
	0
	0
	0
	0
	0
	0
	0
	0
	0
	0
	0
	0
	0
	0
	0
	0
	0
	0
	0
	0
	0
	0
	0
	0
	0
	0
	0
	0
	0
	0
	0
	0
	0
	0
	0
	0
	0
	0
	0
	0
	0
	0
	0
	0
	0
	0
	0
	0
	0
	0
	0
	0
	0
	0
	0
	0
	0
	0
	0
	0
	0
	0
	0
	0
	0
	0
	0
	0
	0
	0
	0
	0
	0
	0
	0
	0
	0
	0
	0
	0
	0
	0
	0
	0
	0
	0
	0
	0
	0
	0
	0
	0
	0
	0
	0
	0
	0
	0
	0
	0
	0
	0
	0
	0
	0
	0
	0
	0
	0
	0
	0
	0
	0
	0
	0
	0
	0
	0
	0
	0
	0
	0
	0
	0
	0
	0
	0
	0
	0
	0
	0
	0
	0
	0
	0
	0
	0
	0
	0
	0
	0
	0
	0
	0
	0
	0
	0
	0
	0
	0
	0
	0
	0
	0
	0
	0
	0
	0
	0
	0
	0
	0
	0
	0
	0
	0
	0
	0
	0
	0
	0
	0
	0
	0
	0
	0
	0
	0
	0
	0
	0
	0
	0
	0
	0
	0
	0
	0
	0
	0
	0
	0
	0
	0
	0
	0
	0
	0
	0
	0
	0
	0
	0
	0
	0
	0
	0
	0
	0
	0
	0
	0
	0
	0
	0
	0
	0
	0
	0
	0
	0
	0
	0
	0
	0
	0
	0
	0
	0
	0
	0
	0
	0
	0
	0
	0
	0
	0
	0
	0
	0
	0
	0
	0
	0
	0
	0
	0
	0
	0
	0
	0
	0
	0
	0
	0
	0
	0
	0
	0
	0
	0
	0
	0
	0
	0
	0
	0
	0
	0
	0
	0
	0
	0
	0
	0
	0
	0
	0
	0
	0
	0
	0
	0
	0
	0
	0
	0
	0
	0
	0
	0
	0
	0
	0
	0
	0
	0
[truncated: 1,046,576+ more rows]

## Sheet: Log2>2.5(F)
IER3	23.67		-1
CYP4F29P	23.598
SBSN	22.426
IGLC7	21.996
CALML5	21.345
DSG1	21.323
LOR	21.283
KRTDAP	21.005
XIST	15.54
EPYC	12.532
XIST	12.27
GSTM1	12.242
XIST	11.376
MTRNR2L10	10.937
XIST	10.84
XIST	10.712
XIST	10.63
XIST	10.485
XIST	10.427
XIST	10.407
LINC01291	10.254
TNFSF18	10.035
XIST	9.9776
XIST	9.8928
XIST	9.8439
XIST	9.7753
XIST	9.67
XIST	9.6671
XIST	9.6389
XIST	9.5974
XIST	9.583
XIST	9.5819
XIST	9.4868
XIST	9.4822
XIST	9.4707
XIST	9.4464
XIST	9.3628
XIST	9.3234
XIST	9.3157
XIST	9.3098
LYPD6B	9.2656
XIST	9.1966
XIST	9.1792
XIST	9.1779
TM4SF20	9.0804
XIST	9.0712
LINC01291	8.977
XIST	8.9698
XIST	8.8898
XIST	8.8859
XIST	8.8837
XIST	8.8776
HLA-DMA	8.7898
XIST	8.767
MTRNR2L1	8.7453
LINC00923	8.7186
XIST	8.6885
XIST	8.5852
KLHL4	8.4862
PPP1R11	8.4669
CCL13	8.4658
XIST	8.464
XIST	8.4156
XIST	8.4103
HOXB-AS4	8.391
MTCO1P2	8.3639
XIST	8.3247
ZDHHC22	8.2909
XIST	8.2676
RGR	8.1831
XIST	8.1822
AC004988.1	8.1751
AC106774.4	8.0792
LMO7DN	8.0635
AC025287.4	8.0626
SCRT2	8.0284
PPP1R11	7.9997
LINC00836	7.9627
AL772337.3	7.9591
SERTAD4-AS1	7.9426
APBB1IP	7.9241
PRAMEF14	7.9233
XIST	7.9229
LINC02227	7.9152
CELA3A	7.9124
XIST	7.9101
TSIX	7.9051
GABRA5	7.8519
XIST	7.8147
CTLA4	7.8013
XIST	7.7949
PRAMEF20	7.786
RCAN2	7.7643
XIST	7.7631
ADRB3	7.761
IL34	7.6859
PRAMEF1	7.667
NKAIN2	7.6449
AC025437.1	7.6372
LINC00473	7.6021
AC233724.6	7.5864
TSIX	7.5833
AC022424.1	7.5733
LINC01291	7.572
MBD3L2	7.5367
FGF21	7.5081
AC109779.1	7.492
VCAM1	7.4842
ADH1B	7.4826
KDM4E	7.47
XIST	7.4639
STEAP4	7.447
LEUTX	7.4404
PLP1	7.413
MBD3L3	7.3709
GIMAP2	7.3627
NRK	7.3627
KCNB1	7.3466
PKP2	7.3248
AC008991.2	7.306
HLA-F	7.2939
RNU2-13P	7.293
SFRP5	7.2876
CPA3	7.2844
IGLV3-21	7.2824
LMOD1	7.2432
VTN	7.2355
KLF15	7.232
IGLV3-19	7.1962
AL121949.3	7.1538
XIST	7.1365
MIR4645	7.1363
ZSCAN4	7.1327
HLA-DQB2	7.1087
CSN2	7.0885
ZBP1	7.0512
HRK	7.0437
XIST	7.0309
XIST	7.0187
NPY2R	7.0145
TRIM43B	6.9638
CPSF1P1	6.9611
SCN1A	6.9495
XIST	6.9054
IGHD	6.8552
AC008992.1	6.8519
XIST	6.8364
SLC6A19	6.8192
GGTLC4P	6.8161
AL049839.2	6.8059
AP002004.1	6.7994
IGHGP	6.792
AC138904.3	6.7918
PIEZO2	6.7801
IGLV10-54	6.7704
LINC01158	6.7686
AL157402.2	6.7514
TRIM71	6.7411
SLC34A2	6.7285
MYOZ1	6.702
IL18	6.6667
TMEM255A	6.6462
RFPL4AL1	6.642
RHOXF1-AS1	6.6404
L1TD1	6.6275
AL844908.1	6.6271
RANBP3L	6.621
KCNK10	6.6036
FSTL4	6.6029
HLA-F	6.5992
OPRPN	6.5953
POM121L9P	6.5425
CCDC190	6.5325
TRHDE	6.5311
LINC02126	6.5086
IGKC	6.4963
PPP1R3A	6.4935
AC106881.1	6.4704
A2M	6.4679
TSIX	6.4505
AL359551.1	6.4305
POU3F3	6.4298
C7orf69	6.4116
AP001434.1	6.4069
TCF19	6.4008
MT1B	6.3812
MRVI1	6.3805
TSIX	6.3778
DEPTOR	6.375
TFPI2	6.3717
LINC01906	6.3665
LINC01750	6.3633
CLSTN2	6.3552
WFIKKN2	6.3431
IGLC2	6.3403
AC068580.2	6.32
MMP28	6.2981
SYT8	6.2968
AC011313.1	6.2968
MMP20	6.2911
LINC00547	6.2891
GNLY	6.2846
AJ009632.2	6.276
AC005019.2	6.272
LINC01336	6.2688
JCHAIN	6.2536
PCDHA12	6.2487
CARD16	6.2482
FGF7P6	6.2476
AP001542.1	6.2462
AC010636.1	6.2335
KRT31	6.224
CCDC54	6.224
AC008742.1	6.224
IGKV2D-28	6.2087
AP001999.1	6.2036
SPIB	6.2
AC013652.1	6.1995
AC092490.1	6.1693
CXCL1	6.1682
TSIX	6.1529
TSIX	6.1503
AC104411.1	6.147
HOXA10-AS	6.1438
HAS1	6.1357
DAPP1	6.1284
ECEL1	6.11
BTLA	6.0972
PPIAP39	6.0961
GGT5	6.0932
RNU6-702P	6.0823
RNA5SP85	6.0746
MIR133A2	6.0738
AL035425.3	6.0711
CPZ	6.0693
LINC00165	6.0686
IGFBP1	6.0638
AC008957.3	6.0622
KRT5	6.0613
CX3CR1	6.0538
MTND1P23	6.0427
FGF23	6.0404
TSIX	6.0305
COL21A1	6.0277
KF456110.1	6.0145
TSIX	6.009
TMEM213	6.0031
LINC01013	6.0024
ZNRD1ASP	5.9915
IGLV1-36	5.9686
SPRR2F	5.9634
OR7D2	5.9604
IGLV2-18	5.9521
LINC01836	5.9345
TSIX	5.9198
MTRNR2L1	5.9197
COL11A1	5.9143
APCDD1	5.8958
TSIX	5.8933
MIR656	5.8878
IGKV6-21	5.879
TMEM130	5.8747
BEX1	5.8688
DTX4	5.8674
AL390755.1	5.8655
AC007953.1	5.8642
BOLL	5.8618
KCND3	5.8529
TMEM119	5.8472
AC011365.2	5.8366
SPATA20P1	5.8169
AC233724.15	5.8118
RNF128	5.8095
RARRES2	5.8062
AL035425.4	5.8028
TSIX	5.7899
NEU4	5.7894
MOG	5.7885
FLG	5.7699
XIST	5.7684
CHL1	5.7669
LMO7DN-IT1	5.764
CEMIP	5.7453
COL15A1	5.7324
BRINP1	5.7267
CLDN5	5.7256
GNAT1	5.7244
IGLV4-60	5.7234
SLC35G3	5.7173
RTP4	5.7106
CA10	5.7033
HLA-DRB5	5.7031
TSIX	5.703
LINC00278	5.701
LINC00525	5.6994
OR7E22P	5.6994
AL138737.1	5.6994
TRAC	5.6986
AC103702.2	5.6976
LINC01291	5.6971
IGLV7-46	5.6952
IGFBP5	5.6879
GPR78	5.6781
ITGB2-AS1	5.6779
STON2	5.6726
RAMP1	5.668
COLEC10	5.6632
LINC02519	5.6613
TSIX	5.6569
FOSB	5.6505
IGKV4-1	5.6494
GAS7	5.6441
KCND2	5.64
TAT	5.6395
H3.Y	5.6319
TSIX	5.6314
IGKV1D-39	5.6309
LINC00472	5.6305
BANK1	5.6304
U62631.1	5.6289
IGHV3-7	5.6273
TSIX	5.6266
ST8SIA4	5.619
LALBA	5.6098
TSIX	5.6092
IGLC3	5.606
CDH1	5.5939
HLA-DRA	5.5911
TNNI2	5.5901
IGHV5-51	5.5878
EFEMP1	5.5863
B3GALT2	5.575
COL5A3	5.571
CA7	5.5703
ETV7	5.5624
LINC02015	5.5597
CCBE1	5.5567
LINC01886	5.5527
TSIX	5.5489
CSN3	5.54
IRS4	5.5388
IGHV1-46	5.5324
RSPO3	5.5258
TRIM43	5.5242
PPIAP54	5.5135
PPP1R42	5.5117
LINC01788	5.5098
IGLV3-9	5.5042
AL031283.3	5.4964
AL645608.8	5.4903
RPS9	5.4893
KCNMB2	5.489
TLR3	5.4845
C5orf38	5.4781
CADM1	5.4765
THSD7B	5.474
AMPD1	5.4737
IRX1	5.4721
IGLC7	5.472
PCDHA11	5.4703
XIST	5.4676
PSPHP1	5.4675
IGHG2	5.4669
IGKV2D-29	5.4591
CLDN11	5.4584
TMEM229B	5.456
TSIX	5.4515
DCLK1	5.4483
EFHD1	5.436
HOXC13-AS	5.4342
PLCXD3	5.4316
HTR1B	5.4295
AC104777.3	5.4295
KLHDC8A	5.4292
AL445183.2	5.4276
AC087878.1	5.4276
AC120036.3	5.4242
TSIX	5.4218
AL136452.1	5.4201
LINC02575	5.4199
TSIX	5.418
TSIX	5.4163
ALPL	5.4062
ALPI	5.403
RPS9	5.4026
MYMX	5.3991
IGKV3D-20	5.3964
SOWAHD	5.3857
MARK2P9	5.3857
AC104237.3	5.3857
IGHV3OR16-13	5.3804
TSIX	5.3763
TREM2	5.3676
MZB1	5.3648
NEUROG2	5.3629
IGKV1-27	5.3617
ADGRF5	5.3606
CADM3	5.3574
CYP4F35P	5.351
MIR221	5.347
PPP1R2C	5.3453
ACOT12	5.3449
AC018529.2	5.3424
EYA1	5.3369
LCNL1	5.3261
AL590999.1	5.3249
IGKV2-24	5.3246
AC126177.6	5.324
LINC01048	5.3215
CD36	5.3177
VWC2	5.3148
MIR4429	5.3085
AC090673.1	5.3052
TSIX	5.3041
C4BPB	5.3039
AC007998.4	5.2979
AC023421.1	5.2958
GRAMD4P7	5.2952
TNNT2	5.2947
MYL4	5.2895
FMO2	5.2894
TSIX	5.2826
PPARGC1B	5.2825
FOXL2	5.2756
MYBPC2	5.2755
AP006248.2	5.2722
SLC38A3	5.2709
LINC00906	5.2667
IGHV3-21	5.2641
SLC12A1	5.2636
IGHV3-23	5.2593
KRTAP1-5	5.259
AC091563.1	5.2585
MTND1P23	5.258
IFITM10	5.256
KLK4	5.2552
HSD17B6	5.251
QPRT	5.2481
RFPL2	5.2415
AC096582.3	5.2376
HSD17B14	5.2322
CCL18	5.2315
TSIX	5.2291
SLCO4C1	5.2259
SERTM2	5.2224
AL035425.1	5.2204
CLCA1	5.2192
ERAP2	5.2178
TSIX	5.2168
CYP4F22	5.2048
DMBT1	5.1998
HHATL	5.1913
POTEC	5.1902
TNFRSF11B	5.1868
ZG16	5.1823
AC027288.3	5.1717
RF00017	5.1515
AC025259.3	5.1475
GBP1	5.1448
ASB2	5.1385
PSMA8	5.1352
CMKLR1	5.1326
AC027808.2	5.1318
SUSD2	5.1304
RARRES1	5.1298
CTSK	5.1215
AL117190.3	5.1055
IGHV3-74	5.1049
ADAMTS16	5.1045
NR4A3	5.1001
MIR199A2	5.0935
SBK2	5.0796
PCDHA7	5.0753
BTG2	5.0748
SECTM1	5.0642
TSIX	5.0641
AC098850.3	5.0602
IGKV3D-11	5.0569
IGLV4-69	5.0557
TSIX	5.0551
VLDLR-AS1	5.0547
AC108734.4	5.0546
IGLV2-23	5.0538
JPH2	5.0516
TSIX	5.0494
FAM20A	5.0491
LINC01614	5.0478
AC025809.1	5.0442
IGKV2-30	5.043
IRS1	5.0425
SERPINA3	5.0394
MAFA	5.0372
PI15	5.0267
OR4A40P	5.025
TSIX	5.0186
FGFR2	5.0169
HAND2	5.0139
AC010998.3	5.013
MXRA5	5.0097
RPL10P6	5.0082
TMC3-AS1	5.0023
PCDH11X	4.9943
IGHV1-18	4.9893
LIPH	4.9847
ADAMTS4	4.982
RPL3L	4.98
NR4A1	4.9778
ACTA2	4.9769
IGKV2D-24	4.9757
MARVELD3	4.9722
NDP	4.9652
AC008991.1	4.9608
CASP1	4.9569
CD22	4.9503
PTPRD-AS1	4.9474
ANKRD20A5P	4.9463
ASPA	4.9458
SHROOM2	4.9451
ADGRG5	4.9437
GLOD5	4.9408
INHBE	4.9399
P2RX1	4.9383
RORC	4.9362
ADAMTS12	4.9288
AC067969.1	4.9241
IGKC	4.9129
SERTAD4	4.9117
IGLV5-45	4.9046
MMP19	4.9032
PICSAR	4.8989
LINC00323	4.8973
AC087277.2	4.8937
MYH3	4.8915
PLCE1-AS1	4.8882
AC107398.2	4.886
C4orf17	4.8756
ITGA11	4.8665
AP002518.1	4.8631
NFKBIL1	4.8605
MIR409	4.8599
ADAMTS1	4.8597
C21orf62	4.8474
FOS	4.8473
FMOD	4.8439
DIRAS3	4.8434
TPD52L1	4.8432
TBX3	4.8421
AC104260.2	4.8414
PDZRN3-AS1	4.8346
RASAL1	4.8341
LINC01085	4.8337
LINC01423	4.8333
ANKRD30BP1	4.8311
COL12A1	4.8309
LINC02348	4.8304
NRXN3	4.8263
IGKV3D-15	4.8254
KCTD4	4.8195
AC004130.1	4.8162
ABCG1	4.816
BTNL3	4.8089
FGF7	4.807
FGF7	4.8037
MAG	4.8032
OVCH2	4.8022
GMNC	4.8002
IGFBP2	4.7976
CLDN1	4.7973
LUM	4.79
TSIX	4.787
XPNPEP2	4.7811
HOXC13	4.7799
AC011498.4	4.7797
TSIX	4.7795
SIGLEC11	4.7697
CDKL2	4.7652
PRDX1P1	4.7638
TSIX	4.7637
IGKV1D-16	4.7635
IGKV1-6	4.7628
NRP2	4.7626
MIR222HG	4.7596
AC112178.1	4.7586
AC074101.1	4.7553
ENPP5	4.7545
HOXA11	4.7524
SYPL2	4.7524
ADH1B	4.751
TSIX	4.7491
AL117382.1	4.7467
TMEM235	4.7387
ANKRD1	4.7342
ABCB5	4.7338
LINC01018	4.7338
STAT1	4.7253
LGALS14	4.7246
AL118508.1	4.7237
IGHV4-4	4.7234
COL14A1	4.7225
IGHV3-33	4.7221
PLAC4	4.7211
DAPK1	4.7207
BTNL8	4.7143
KCNK5	4.713
RFLNA	4.713
CD74	4.7121
SNRPGP10	4.7082
AL445470.1	4.7082
LINC02408	4.7066
LINC01197	4.7059
SYNPO2	4.7012
COL4A4	4.6983
TMOD1	4.6977
KCNK3	4.6889
AC009154.1	4.6839
C7	4.683
PDGFD	4.6786
IGLV1-47	4.6772
NR4A2	4.6769
AC090403.1	4.6756
AVPR1A	4.672
SERPINB9P1	4.6688
RN7SKP127	4.6643
CES1	4.6593
APOL5	4.6535
MEP1A	4.6472
IGKV2D-30	4.6462
ZNRD1ASP	4.6441
TSIX	4.6425
TSIX	4.6406
AP006248.3	4.6401
GAS1	4.6384
CXCL8	4.6323
JCHAIN	4.6232
HS3ST1	4.6219
IGKV1-5	4.621
C11orf86	4.6186
USP32P1	4.6186
FRMD4B	4.6185
AC007743.1	4.6152
GDF5	4.615
UGT2B17	4.6145
PDE9A	4.6105
AC084024.3	4.5988
TSIX	4.5969
OR4A46P	4.5964
FAM169A	4.5937
ZNF208	4.5924
AC010531.5	4.5924
AC022400.4	4.5924
AC093840.1	4.5893
GCNT4	4.5856
DDO	4.5777
TSPAN18	4.5767
PCDH19	4.5745
IGKV1-16	4.5742
GGT4P	4.5736
C20orf197	4.5706
AQP5	4.5637
TSIX	4.5636
CCDC144NL-AS1	4.5633
SCGB3A1	4.5632
LINC01239	4.5627
AC079336.7	4.5615
AKR1B10	4.5595
IGLV1-44	4.5572
IGHV3-15	4.5531
FOXL2NB	4.5525
IGLV6-57	4.5494
RASSF6	4.5477
DSG3	4.5446
OLFML3	4.5444
KIAA0040	4.5417
STARD5	4.5414
AC233755.1	4.5409
IGLV4-60	4.5372
CXCL2	4.5347
SLAMF6P1	4.5335
HGF	4.5329
AL365434.1	4.5307
SEC24AP1	4.5299
SCN4A	4.5272
LINC02310	4.5227
C1QTNF3	4.5206
COL4A3	4.5177
AC023043.3	4.5136
CYP2C18	4.5133
MXRA5Y	4.5122
LRRTM1	4.5078
CLDN6	4.5038
ALAS2	4.5025
PLA2G2A	4.5023
THBS1	4.5002
CCL26	4.495
APOE	4.4932
MDK	4.4921
KCNJ11	4.4919
MMP8	4.4909
LINC01503	4.4879
OLFML2B	4.4875
PCK1	4.4807
EGR1	4.4778
BMP4	4.4766
AC096577.1	4.4757
HFE2	4.4722
MYT1L	4.4683
LINC00602	4.4679
IRX2	4.4644
LINC01405	4.4608
KCNH1	4.4602
HOXB-AS4	4.4584
AR	4.452
DCDC2	4.452
TRMT9B	4.4489
NR1H4	4.4487
ELOVL2	4.4464
C1orf105	4.4459
OSTN	4.4458
FOXG1	4.4451
MIR541	4.4444
AC008063.2	4.4439
CDH11	4.4416
ATP2B3	4.4379
TMEM37	4.4346
QRFPR	4.4328
AF124730.1	4.4323
RBP1	4.4289
CMYA5	4.4233
SLC1A7	4.42
IGHV6-1	4.4141
DEFA3	4.4092
CXCL3	4.4081
LUM	4.406
IGHV2-70	4.4045
SMIM25	4.4045
GABRQ	4.4023
AC124301.1	4.3991
AC010776.2	4.3971
AC091806.1	4.3943
IGHA2	4.391
RPL10P8	4.3855
IGKV1D-27	4.3822
SAMD12	4.382
TSIX	4.3817
TCAP	4.38
IGKV1-9	4.3785
NOV	4.3778
AL359694.1	4.3776
MRPL42P6	4.377
CAPN13	4.3746
AC012038.2	4.3734
ADGRG7	4.3701
IL26	4.3684
FRAS1	4.3667
TRPC4	4.3663
TIMM8AP1	4.3637
KRT20	4.3619
RARRES2	4.3611
RNU7-154P	4.3585
FAM213A	4.3541
AC027449.1	4.3514
RHOV	4.3492
DEUP1	4.3492
LINC01637	4.3492
AC053503.6	4.3463
LINC00930	4.3443
MOGAT2	4.3418
PLPPR4	4.3414
LINC00173	4.3382
REG4	4.3359
SLC1A3	4.3346
TMEM176A	4.3343
MOGAT3	4.3335
MS4A12	4.3325
WNT4	4.332
ZNF704	4.3307
CXCR4	4.3265
CALML5	4.3155
TSIX	4.3129
AMOT	4.3089
TMIGD1	4.3078
LINC00173	4.3063
PI15	4.3037
SYT12	4.303
PHACTR3	4.3021
AL359694.2	4.3009
AC093775.1	4.2983
TAGLN	4.2976
RSL24D1P2	4.2946
LRRC17	4.2928
PTGDS	4.288
COL26A1	4.2879
IGHV3-11	4.2868
IGHV3-49	4.286
NKX3-1	4.2849
C8orf46	4.2832
KRT81	4.2819
APOBEC2	4.2813
MTND1P23	4.2805
CAPSL	4.28
MIR3197	4.28
AL662795.1	4.2782
KRT16P2	4.2762
MIR27B	4.2759
TCN1	4.2753
FAM3D	4.2749
SCX	4.2739
AC080037.1	4.2737
TERT	4.2691
BX640514.1	4.2679
TOX2	4.2678
ADAMTS5	4.2671
MCC	4.2654
BASP1	4.2636
FUT6	4.2575
HNF1B	4.2573
AC007255.1	4.2553
HMCN1	4.2539
AC009166.2	4.2533
GMPR	4.2532
AC010533.1	4.2491
MTCO3P12	4.2472
TSIX	4.2469
MCOLN3	4.2444
EXTL1	4.2423
RGS4	4.2399
LINC01611	4.2352
SNORD113-2	4.2347
AC002401.4	4.2327
RUBCNL	4.2326
NOS2	4.2299
SHOX	4.225
AF064860.2	4.2211
AGBL1	4.2204
MAOB	4.2178
AC022034.2	4.2165
ADCY2	4.2124
IL16	4.2106
CCL19	4.2091
SLC16A10	4.2059
RPL10P9	4.2057
GAS1	4.2053
HTRA1	4.2019
TMIGD2	4.2017
ROR1-AS1	4.1989
SIGLEC16	4.1974
GUCA2A	4.1934
MIR23A	4.1922
IGHV3-43	4.1911
AC016229.1	4.1899
LINC02575	4.1895
CHRM3	4.1875
CSTA	4.1847
C10orf99	4.1838
NTRK3	4.1821
IGKV1D-33	4.1813
ENTPD8	4.1809
HS3ST1	4.1798
CAMK1G	4.1791
AC109439.2	4.1779
SLC5A1	4.1732
PLA2G12B	4.1732
CHP2	4.1678
PLIN5	4.1675
IGLV3-10	4.1646
GPC4	4.163
AP002004.1	4.1621
OCLN	4.162
AL354977.2	4.161
IGHV3-72	4.16
CASP12	4.1559
LRRN2	4.1548
PRSS35	4.1528
COL12A1	4.1507
TFF2	4.1501
HTRA3	4.148
MIR6510	4.1473
AC027288.3	4.1466
TNFRSF9	4.1464
ACTA1	4.1456
BRINP1	4.1452
NRK	4.1446
CYP39A1	4.1443
TSPAN1	4.143
PYY	4.1418
TWIST2	4.14
HEYL	4.139
ILDR2	4.138
GALNT16	4.1375
TCF21	4.1339
IGHG4	4.1283
CFH	4.1282
AC091563.1	4.1273
HS6ST2	4.1266
RF00181	4.126
ABCA6	4.1246
URAD	4.1232
BST2	4.1216
CHL1	4.117
AC234772.3	4.1151
DDIT4	4.1149
CADPS2	4.1147
PLXNA2	4.1143
CLCA2	4.1114
MYCN	4.1096
PLA2G5	4.1085
MMP13	4.1063
IGLC6	4.1056
GRP	4.0989
IGKV5-2	4.0979
RASL10A	4.0976
AL353614.1	4.0966
IGHV4-59	4.096
LINC00877	4.0915
SERTM1	4.0906
AC126773.2	4.0881
COL14A1	4.0867
ATP1B3-AS1	4.0856
TSPAN8	4.085
CYP26A1	4.0844
DAAM2	4.0839
PTPRQ	4.0838
AC087564.1	4.0828
RPL7P3	4.0815
LINC02284	4.081
ST13P20	4.0792
TNFSF15	4.075
AFF2	4.0722
EPN3	4.0705
HIST1H2BG	4.0674
HEPACAM2	4.0672
SPATA13	4.0672
NNMT	4.0653
IGHV3-73	4.0643
IGKV3-11	4.0586
FAM49A	4.0581
ITIH3	4.0578
SMYD1	4.0567
SHC2	4.0561
DKK 2.00	4.0548
ADAMTS14	4.0528
AC027117.1	4.0516
CYTIP	4.0463
IGHV1-69	4.0455
AC010878.1	4.0437
GNG11	4.0423
TSIX	4.0396
GNG4	4.0384
CHIT1	4.0378
LINC01547	4.0332
CHI3L2	4.0313
AC023043.2	4.0299
SLC38A1	4.0285
FAM189A2	4.0283
ADAMTS9-AS1	4.0276
IGFBP7-AS1	4.0274
LINC01268	4.0244
FABP1	4.0243
MRVI1-AS1	4.0235
JUNB	4.0214
AL606537.1	4.0214
DCN	4.0207
AC007182.1	4.0193
ANOS1	4.0188
IGHV4-61	4.0185
HPCAL4	4.0181
CLDN3	4.0161
EXOC3L4	4.0152
SLC40A1	4.0141
ASCL1	4.0134
STAR	4.0128
ADGRG1	4.0121
FIBIN	4.0101
AC010776.3	4.0099
CHRNG	4.0087
MTND4P24	4.0075
HNF4A	4.0072
CACNG1	4.0062
PPP1R14D	4.006
MTCO1P22	4.0054
RASL10B	4.0049
AL355852.1	4.0007
PRELP	4
MUC4	3.9963
CHST7	3.9945
B3GNT7	3.9937
RNF144B	3.9926
RPL10P16	3.9908
TNS3	3.9905
KRT19	3.9905
AC010735.1	3.9901
STEAP2	3.9891
IGKV2-28	3.9864
SCG2	3.985
SLC7A14	3.9846
MERTK	3.9821
DMRT1	3.9808
MIR421	3.9795
RBM20	3.9769
GJD4	3.9767
HSPE1P5	3.9756
RPL10P6	3.9752
DNM3OS	3.9739
CFHR1	3.9739
CDH3	3.9727
GPR88	3.972
EPGN	3.9709
ITGB2	3.9702
CMTM8	3.9694
XIRP1	3.9689
METTL7B	3.9671
IGSF10	3.9638
IGLV1-44	3.9617
C1orf198	3.9609
SPP1	3.96
AC246787.1	3.9599
RF00019	3.9547
TMEM35A	3.9511
BACH2	3.951
SSPO	3.9506
HLA-H	3.9493
FAM57B	3.9476
PDE5A	3.9474
SERPING1	3.9468
ANGPTL2	3.9458
TMEM176B	3.9449
SLAIN1	3.9436
IGLV8-61	3.9433
TSIX	3.9364
ARX	3.9346
UBA7	3.9336
LAMP5	3.9335
TLL2	3.9333
SULT1C4	3.9333
AASS	3.9322
TNFRSF13C	3.9312
ASPN	3.931
RNU6-509P	3.9309
HHLA2	3.9283
ANXA3	3.9276
RARB	3.9274
PODN	3.9263
SCN7A	3.9255
FRK	3.9247
AL391822.1	3.923
LINC01656	3.9227
AC008957.3	3.9218
COL1A1	3.9215
CD80	3.9194
TSPOAP1	3.9171
RRAD	3.9159
MTRNR2L12	3.9157
BEST3	3.91
HAND2-AS1	3.908
ERBB3	3.9063
CORO2B	3.9053
MIR708	3.9035
ID2	3.9031
INSL5	3.9013
IGHV3-13	3.8993
WT1	3.8986
SLC13A2	3.8971
RGS16	3.897
LINC01443	3.8939
AKAP6	3.8938
LINC01502	3.893
KCNJ8	3.8926
AC003035.2	3.8918
DOCK10	3.8917
ITM2A	3.8878
Z97653.2	3.8875
ATP6V0A4	3.8867
ATP13A5	3.8844
CXCL13	3.8841
AL008718.2	3.8814
HSD11B2	3.8793
MYL2	3.8791
SNORD114-7	3.8777
MIR571	3.8774
EVI2A	3.8769
IGFBP3	3.8759
KLF3-AS1	3.8683
MYBPHL	3.8658
IGHA1	3.8653
APOD	3.8642
IGLV1-47	3.8637
BMP3	3.8622
RNU6-553P	3.8598
LAMP5	3.8585
ZNF503	3.8575
STAT4	3.8573
IGHV4-34	3.8566
CITED2	3.8562
SCG2	3.8548
HOXA3	3.8538
OR7E12P	3.8538
IGLC3	3.8535
IL22	3.853
ITIH5	3.8504
IGHV1-2	3.8502
GAS1RR	3.8486
MIR370	3.8457
AC007683.1	3.8438
PDGFRA	3.8431
GSTM5	3.8426
CAND2	3.8425
CDH16	3.8421
IGKV1-12	3.8414
PLXDC1	3.8411
MT-CO3	3.8387
BX255923.1	3.8385
SAA2	3.8361
LPAR4	3.8349
IGKV3-15	3.8308
C8orf34	3.8307
MTCO1P40	3.8293
EYA4	3.8289
IGLV1-40	3.8269
HOXA13	3.8266
IGKV4-1	3.8261
NPR 1.00	3.8256
LRRN4CL	3.8255
CBFA2T3	3.825
CD14	3.8244
IDO1	3.8238
CCL11	3.8221
ABCC9	3.8216
AC127029.2	3.8214
AC099063.4	3.8213
IGHV2-26	3.8206
CCNA1	3.8205
TMEM178B	3.8183
HS3ST3A1	3.8164
TP63	3.8148
LINC02086	3.8144
MIR1-1HG	3.8144
AC004381.3	3.8142
NXPH2	3.8116
PLA2G2A	3.8101
CHRND	3.8094
TDGF1	3.8082
RPL12P7	3.806
PIFO	3.8057
GAPLINC	3.8054
OLR1	3.8033
AP003100.1	3.8012
LXN	3.8003
FMO3	3.7994
AC008267.5	3.7972
AL355377.1	3.7967
AC025575.2	3.7945
GDPD4	3.7941
UNC5C	3.7941
EEPD1	3.7941
BTN3A3	3.7934
IGFBP4	3.7918
PDK4	3.7897
RGS6	3.7885
RNF126P1	3.7883
PPFIBP2	3.785
AC023355.1	3.7838
PAK3	3.7834
ARNT2	3.783
MGARP	3.7813
KRT19	3.7811
AL356489.2	3.7794
PARP15	3.7788
AP006248.4	3.7764
AL928596.1	3.776
TMEM86A	3.7752
ASIP	3.7734
AC091488.1	3.7732
ADTRP	3.7723
RPS4X	3.7718
TSIX	3.7704
NDP-AS1	3.7694
PLXDC2	3.7687
CDHR5	3.7662
RPL10	3.7659
KLHL31	3.7657
SLC7A3	3.7656
LAMA2	3.7644
UBE2D3P3	3.7635
VCAM1	3.7634
AC021860.1	3.7632
JCAD	3.7623
SPSB4	3.7622
GREB1	3.762
N4BP3	3.7615
XIST	3.7606
B4GALNT4	3.7603
TSHZ3	3.7599
TSSC2	3.7562
CEBPD	3.7549
LINC02392	3.7547
MIR32	3.7538
APOL4	3.7513
LINC00565	3.7511
CLRN3	3.751
FAM84B	3.7508
CDH18	3.75
B3GALT5	3.7493
AC019181.1	3.7489
COL8A1	3.7483
TFF1	3.7481
GAPDHP27	3.7477
S100P	3.7443
KRT87P	3.744
GAS6	3.7431
FOSL2	3.7424
ADGRG4	3.7421
AL109924.2	3.7412
OLFML2A	3.7409
NR2F1	3.74
PPM1H	3.7393
EPHB6	3.7388
CDHR1	3.7384
IGHV3-48	3.7381
CALD1	3.7368
SLCO1A2	3.7348
RPS3AP34	3.7345
ACKR4	3.7342
DDX43	3.7302
CALML3	3.7295
DMKN	3.7237
CDHR2	3.7213
NKX3-2	3.7213
CCDC194	3.7171
RNU6-1189P	3.717
SNORD113-1	3.7158
OAF	3.7129
MKRN3	3.7125
AP003043.1	3.7112
CLDN16	3.71
AP000892.3	3.7075
SMIM22	3.7071
MUC12	3.705
SI	3.7048
AL390783.1	3.7
CHI3L1	3.698
HNF1A-AS1	3.6975
AC129507.1	3.6941
ANXA1	3.6923
C3orf85	3.6919
ANK1	3.6914
CYP4F2	3.686
MIR377	3.6857
MX2	3.6848
IGLV2-14	3.6805
SH2D5	3.6805
FBLIM1	3.6796
COLEC12	3.6759
AC097493.1	3.6759
IGHV1-24	3.6746
SIGLEC12	3.6732
C3	3.6719
LAD1	3.6716
LINC00900	3.6712
C9orf106	3.6686
MAN1C1	3.6684
HOXB4	3.6676
SNORD114-28	3.6666
SYNPO2L	3.6665
AL139351.1	3.6656
AC063944.1	3.6649
IGHD	3.6643
FABP2	3.6636
SPHKAP	3.663
IGKV6D-21	3.6617
IGLC2	3.661
SHH	3.6564
POSTN	3.6561
SNORD114-23	3.6546
LINC01372	3.6528
MAMDC2	3.6527
MIR27A	3.6511
NDUFAF4P2	3.6508
FGF10	3.6495
THBS2	3.6485
KRT18P34	3.6475
AC023157.1	3.647
AL118511.1	3.647
ISLR	3.6465
CXXC1P1	3.6455
MYOG	3.641
PRUNE2	3.6405
ISX	3.6398
SNORD114-25	3.6395
LINC02360	3.6386
PLP1	3.6385
SNORD114-10	3.6385
TSIX	3.6377
SFTA1P	3.6364
LGI1	3.6363
PTX3	3.6354
MOCOS	3.6354
CPED1	3.635
HSPE1P21	3.6347
ADGRA2	3.6345
FAM198B	3.6329
CDC42BPG	3.6328
AL391361.2	3.6309
COL6A1	3.6298
AC019117.1	3.6294
CD70	3.629
ANGPTL5	3.6266
AL355304.1	3.6257
GOLGA8M	3.6245
PLA1A	3.6244
RTN4R	3.6237
AC010343.1	3.6223
LINC01198	3.6219
VIM	3.6216
GREM2	3.6189
XDH	3.618
PAX5	3.6174
AKR1B10	3.617
REN	3.6152
AASS	3.6151
CABLES1	3.6148
OLFML1	3.6141
AP005121.1	3.6137
TFCP2L1	3.6134
MIR493	3.6123
GYPC	3.6103
APCDD1	3.6096
ESM1	3.6075
ESRP1	3.6074
PDGFD	3.6064
MUC6	3.6062
EN2	3.6054
GBP2	3.6049
AC245297.1	3.6043
TM4SF4	3.6031
IGKV1D-13	3.6026
AC068580.4	3.6016
ARL5AP3	3.598
SNCA	3.5976
RARRES3	3.5952
FEZF2	3.5937
NDRG2	3.5934
AC012409.1	3.5927
BST2	3.5921
FOLR3	3.5903
IGDCC4	3.5894
KCNK2	3.5883
LINC00639	3.5873
MTND1P23	3.5834
ATP10D	3.5829
ABCA13	3.5816
HTRA3	3.5784
SLCO4C1	3.5777
NID1	3.5767
HOPX	3.5756
AL136090.1	3.5738
STOX2	3.5734
CHRD	3.5724
RPL10AP2	3.5724
IGLL5	3.5703
ABCA9	3.5703
LINC02157	3.5702
MIR548I2	3.5694
TSHZ2	3.5679
LINC01883	3.5673
SNORD114-29	3.5646
RPL32P26	3.5646
AC109466.1	3.5637
TCEA3	3.5636
AC010735.2	3.5633
IGLL3P	3.563
AC008063.1	3.5615
ADCY7	3.5609
PNPLA5	3.5604
MUC17	3.5596
AC023421.2	3.558
MT-CO1	3.5578
SERPINB9	3.5568
AL445989.1	3.5555
AC121758.1	3.5554
BARX1	3.5553
BEST2	3.5552
ROS1	3.5552
NGF	3.555
PLA2R1	3.5547
GATA6	3.5534
LINC02016	3.5529
HSD11B1	3.5529
WFDC1	3.5525
CDH8	3.551
PRKCQ	3.5504
CNN2	3.5481
CAPN11	3.5457
GPRC5A	3.5442
PPM1H	3.5439
NBAT1	3.543
AL445493.3	3.5421
SLC24A3	3.5411
ECM2	3.5408
AP003117.1	3.5403
GPR88	3.5402
CXADRP3	3.5385
LYPD8	3.5373
KCNE3	3.5363
OTOF	3.5352
MUC13	3.535
RN7SL674P	3.5346
FOXI3	3.5338
PDZD3	3.5334
IGKV1D-12	3.5325
DGKB	3.5317
MEG3	3.5308
CSF3	3.528
HUNK	3.5278
PNMT	3.5268
MT-RNR2	3.5268
RPS8	3.5255
CDKN2B	3.5251
AL354861.2	3.5249
LINC02308	3.5245
IQGAP2	3.5244
LEPR	3.5237
AL590079.1	3.5216
SLC1A3	3.5212
PRR15	3.5209
MEIS1	3.5204
LINC02009	3.5184
TSC22D3	3.5167
AC116533.1	3.5161
AL357568.2	3.5133
IGKV1-16	3.5115
ZCCHC18	3.5083
GDA	3.5058
AC023043.1	3.5053
AC124301.2	3.5044
CPHL1P	3.503
ZFP36L2	3.5023
P2RX7	3.5008
RGMA	3.5
C1R	3.5
MYOZ2	3.4984
AC131888.1	3.4978
CCL2	3.4962
TNFSF10	3.4962
COL18A1-AS2	3.4956
OLFML1	3.4949
PARAL1	3.4932
AL445250.1	3.493
AC012181.2	3.4926
OR4A45P	3.4918
GAS1RR	3.4904
AL512598.1	3.489
AL355482.1	3.4878
FAM212B-AS1	3.4861
KIF26B	3.4845
RASL11B	3.4832
TSIX	3.4825
EMX2OS	3.4821
GRAP2	3.4818
FBXO32	3.4803
VLDLR	3.4786
KIF6	3.4764
AC008760.2	3.4759
SLC37A1	3.4757
SLC6A19	3.4718
MIR206	3.4716
IGHG1	3.4715
KIAA1217	3.4711
STON1	3.47
AC069360.1	3.468
CFI	3.4676
PRTFDC1	3.4675
HSD3B1	3.4665
MEG9	3.4651
RENBP	3.465
SPOCD1	3.464
GADL1	3.4601
CH25H	3.4596
IGLV7-43	3.4593
ANTXR1	3.4589
AC234778.2	3.4587
SLC6A6	3.4586
KCNQ4	3.4569
EDNRB	3.4561
ACSS1	3.4559
LINC00702	3.4537
FBLN1	3.4529
PLPP4	3.4524
BCL2	3.452
ERAP2	3.4514
SLC7A2	3.4508
VIL1	3.4507
AC022101.1	3.4469
HBB	3.4461
AC004381.2	3.4459
MTCO1P3	3.4451
SAA1	3.4444
CD82	3.4443
DLK1	3.443
C1S	3.4416
HOXA2	3.44
SAA2	3.4399
AC124947.2	3.4388
MRAP2	3.4388
TDRD6	3.4377
TBC1D10C	3.4373
SMIM33	3.4371
IGKV2D-40	3.4368
C6orf223	3.4355
JAG1	3.434
RGS4	3.4338
LEF1	3.4316
GDPD2	3.4314
AVP	3.4313
TGFBR3	3.4309
SOX8	3.4308
AC063919.1	3.4305
CDX2	3.4297
POU3F4	3.4281
TMEM221	3.4276
SLC16A2	3.4272
CAVIN2	3.427
RAB7B	3.4254
CCDC144A	3.425
NAT2	3.4248
SNORD113-3	3.4239
AL024497.1	3.4233
KCP	3.4229
SERPINB9	3.4222
SNORD114-11	3.4221
TMSB15B	3.4199
LINC00922	3.4199
PSAT1P2	3.4192
CSF2RB	3.4184
DUSP1	3.418
HOXB9	3.4177
LINC00431	3.4174
MIR6509	3.4172
THBS1	3.4168
RGCC	3.4161
TSPAN11	3.4154
CLIC6	3.4147
COL6A3	3.4146
AC012181.1	3.4141
SLFN11	3.4126
RNF180	3.412
AL136164.4	3.4118
NCAM1	3.4117
QPRT	3.4106
SLC17A4	3.4093
STAC3	3.4088
CEACAMP10	3.4081
CASC18	3.4058
AC114801.3	3.4055
RPL36P19	3.4055
AC068992.1	3.405
TMEM51-AS1	3.4047
SORT1	3.4032
ARVCF	3.4032
GBA3	3.4014
SBK3	3.401
IGLV9-49	3.4008
CORIN	3.4008
AC007368.1	3.3986
SYCP2L	3.3976
CNRIP1	3.3974
AC012409.3	3.3972
MAGEE2	3.3972
IL2	3.397
SEMA3G	3.3969
TXLNB	3.3951
CREB3L3	3.3948
OXTR	3.3946
PECAM1	3.3937
CXCL13	3.3927
COL8A1	3.3908
SLC2A12	3.3901
LCN2	3.3895
SNORD114-31	3.3887
TNFRSF17	3.3879
N4BP2L1	3.3878
IGLL5	3.3873
MGP	3.3869
RBPMS-AS1	3.3868
TCEAL7	3.3867
LINC01479	3.3866
RAPGEF3	3.3865
LINC02292	3.386
ANGPTL1	3.3853
AC087521.1	3.3851
LTF	3.3849
EGFLAM	3.3848
RPL39	3.384
RPL39P3	3.3829
BCO2	3.3828
SULF2	3.3797
MIR125B1	3.3772
ZDHHC8P1	3.3766
SDC2	3.3746
LONRF2	3.3741
LINC01936	3.3717
KLF2	3.3708
CBSL	3.3707
CD24	3.3702
GSTA2	3.3701
CBS	3.3696
MIR3128	3.3695
WNT6	3.3689
AC104260.2	3.3687
NPSR1	3.368
LEPR	3.366
AC131902.1	3.3644
ARHGEF26	3.3638
XDH	3.3634
ADORA1	3.3623
ZNF503-AS2	3.3606
PLXDC1	3.3605
AGT	3.3588
AC131902.3	3.358
EPAS1	3.3577
OLFML2A	3.3574
PURG	3.3574
ANK3	3.3563
ABCC6	3.3561
MEP1B	3.356
AL024497.2	3.3557
LAD1	3.355
ACHE	3.3549
PDZRN3	3.354
NID2	3.354
MS4A8	3.3534
LDLRAD4	3.3528
TM4SF4	3.3528
OGN	3.3527
GATM	3.3526
CCDC129	3.3519
IGHV2-5	3.3512
ERN 2.00	3.3497
PITX2	3.3489
FRMD6-AS2	3.3474
AC022166.2	3.3466
ARHGEF28	3.3457
ANKRD26P1	3.3457
CADM3	3.3439
EFNA2	3.3425
AC004990.1	3.3425
CRISPLD1	3.3425
AC084759.2	3.3422
GJB1	3.342
COX6CP10	3.3413
SELENOP	3.3407
MYOM1	3.339
CAMP	3.3383
C15orf54	3.3367
PARD3B	3.3355
AL592158.1	3.3347
CLEC2B	3.334
AL603825.1	3.3339
AC007608.3	3.3333
SYT8	3.3319
MIR665	3.3319
AL157895.1	3.3305
CRYBA4	3.3298
HBEGF	3.329
AC115223.1	3.3287
ETV7	3.3246
LINP1	3.3231
ZMYND15	3.323
PHOSPHO1	3.323
SLC13A2	3.3224
MYBPC1	3.3217
POU2AF1	3.3216
ST8SIA2	3.3213
PKIB	3.3211
IGHV3-20	3.321
OLFML3	3.3196
ARHGEF28	3.3189
DHCR7	3.3173
GPX2	3.3152
ACSBG1	3.315
ABCC9	3.3141
AC087477.2	3.3131
AC093535.1	3.313
ETV3L	3.3127
HIST2H2BB	3.3121
ZFP36L1	3.3109
SCIN	3.3107
NBL1	3.3107
CNTNAP2	3.3106
SNORD114-3	3.3096
DAPK1-IT1	3.3096
SNORD114-6	3.3091
SHD	3.3088
SCARA5	3.308
IFIH1	3.3077
AP005212.4	3.3067
BTN3A1	3.3054
CPB1	3.3054
NXPE4	3.3051
AC114291.1	3.3051
Z97634.1	3.3051
SLC43A1	3.305
LINC00284	3.3039
ARSJ	3.3039
HDAC9	3.3022
HLF	3.302
LINC00924	3.3015
PRSS8	3.3008
RPL10A	3.2997
AC092807.3	3.2994
POU5F1P4	3.2977
NCAM1	3.2977
FRY	3.2971
GCNT3	3.2965
AC004053.1	3.2961
OPRD1	3.2936
SCDP1	3.2916
C4B	3.2905
PSG1	3.2899
NMRAL2P	3.2891
AP001533.1	3.2887
PDE7B	3.2874
RPS4XP3	3.2874
AC099560.1	3.287
TSIX	3.2864
AC022034.1	3.2864
SLC5A1	3.2862
AGXT	3.2858
SPIB	3.2856
NR2F2	3.2841
AL136164.3	3.2809
TNNT1	3.2803
FAM196B	3.2803
SLC4A3	3.2792
RPL10AP6	3.2785
CEACAM16	3.277
FAM178B	3.2754
ANXA8L1	3.2753
AL589743.5	3.2751
AL121820.1	3.2728
LSAMP	3.2725
AL157996.1	3.2695
CDKN1C	3.2692
PLK2	3.2687
AC097713.1	3.2686
CD200	3.2664
ORM1	3.2648
GPRASP1	3.2646
AL589743.1	3.2634
CCL4	3.2628
AL691447.2	3.2628
B3GALT5-AS1	3.2619
SNX29P2	3.2618
IGLV2-8	3.2617
CRTAM	3.2615
RARRES3	3.2604
SPON1	3.2597
MTUS1	3.2592
IGKC	3.2565
DEPTOR	3.2552
GPM6A	3.254
AMER1	3.2535
SLC40A1	3.2534
TMEM100	3.2529
FHAD1	3.2527
RF00019	3.2514
AC025809.2	3.2513
OTX1	3.2506
LINC02518	3.2504
SGK1	3.2498
WSCD2	3.2468
IRF6	3.2454
GBP4	3.2454
AL355377.2	3.2453
AC134312.1	3.2442
C11orf96	3.244
S100B	3.2438
LPL	3.2438
AL117190.1	3.2426
AMPD1	3.2412
AC024940.3	3.2409
SYT14	3.2405
DIO3	3.2398
FAM30A	3.2396
LRP1	3.2387
MIR548V	3.2386
AC103718.1	3.2383
AGR3	3.238
ADAMTS7P3	3.2379
RF00019	3.2376
IGKJ5	3.237
FAM89A	3.2362
HOXA11-AS	3.2361
MKX	3.2357
FHL2	3.2346
RASSF4	3.2332
FITM1	3.2324
SSH3	3.2322
RPL14P1	3.232
AL031429.2	3.2316
PGR	3.231
SLC22A3	3.2304
ASPN	3.2291
RF00181	3.2288
WASIR1	3.2286
PHEX-AS1	3.2284
SIK1B	3.2281
ISM2	3.2276
COL18A1-AS1	3.2274
AC074212.1	3.227
AL022326.2	3.2249
LEP	3.2245
COL2A1	3.2234
FFAR1	3.2233
RF00019	3.2225
GOLGA7B	3.2219
RPL23	3.2209
SEPHS1P4	3.2207
AC009245.1	3.2205
TRIM51BP	3.2203
MAFF	3.2202
TPRG1	3.2201
MAP3K7CL	3.2189
DMRTA1	3.2185
AP000439.2	3.2181
IGLV2-11	3.2178
PDGFRL	3.2173
ZFP36	3.2165
AC002076.1	3.2158
IGLV3-21	3.2156
AL031123.1	3.2147
AL356417.2	3.2147
SLC5A7	3.2136
GUCA2B	3.2122
GGT6	3.2117
DAO	3.2097
CHL1	3.2095
MYO15B	3.209
LRRC2	3.2083
ICOSLG	3.2078
ACTG2	3.2074
RN7SL842P	3.2071
AC131902.2	3.2063
RNA5SP241	3.2026
GDPD1	3.202
IGLV3-1	3.2006
ABCC13	3.2003
SLC1A7	3.2
MIR194-2HG	3.1987
OR7C1	3.1982
BMF	3.1975
LINC01197	3.1969
RF00275	3.1967
G6PC	3.1963
PRKG1	3.1942
AC009041.2	3.1933
TNFRSF18	3.193
TLR1	3.193
SNORD114-4	3.1929
AC104024.1	3.1924
IGLV1-44	3.1918
LTF	3.1912
LINC00891	3.1909
MLC1	3.1909
GCG	3.1896
PRR15L	3.1888
C1orf167	3.1888
FGF23	3.1886
AL583785.1	3.1859
MT-RNR1	3.1853
STC1	3.1833
LHFPL4	3.1829
UNGP1	3.1827
PARAL1	3.1823
AC113383.1	3.1821
SYT3	3.1819
FXYD1	3.1819
IGLV1-51	3.18
FO393418.1	3.1799
RIMS1	3.1788
PDE4DIPP1	3.1774
AP003500.1	3.1772
SETP2	3.1772
PKD1L1	3.177
MIR31HG	3.1766
SNORD113-8	3.176
AC079467.1	3.1742
ADAMTS9-AS2	3.1704
AL136968.2	3.1704
IGLV1-51	3.1698
MN1	3.1684
PPFIA2	3.1684
USP43	3.1683
WFDC21P	3.168
CCL18	3.1679
FZD9	3.1672
SMIM24	3.1668
SCG5	3.1663
GPRC5A	3.1657
TEX19	3.1647
RASSF3	3.1646
AC005336.1	3.1629
AC005072.1	3.1628
SAGE1	3.162
GIMAP2	3.1615
EMILIN1	3.1614
FO393411.1	3.1605
IGHA2	3.1603
GPA33	3.1601
AL589743.5	3.1598
AP001528.1	3.1597
CXCL6	3.1591
CBLC	3.1585
AC009336.2	3.1577
RPL6P27	3.1565
BX322562.1	3.1564
AC087343.1	3.1551
CYGB	3.1546
KRT15	3.1541
AL162742.1	3.154
LINC01268	3.1539
CXCL11	3.153
AC037198.1	3.1523
IFITM1	3.1521
PRRT2	3.1503
COL6A4P2	3.1501
AMPH	3.1498
ID3	3.1479
AC108058.1	3.1456
TFRC	3.1455
SAA2	3.1449
G0S2	3.1447
ENPP2	3.144
HNMT	3.1438
AC126768.3	3.143
AC078991.1	3.1405
AC008250.2	3.1404
MIR6753	3.1403
GBP1P1	3.1394
AC013474.1	3.1391
FOXO6	3.1389
AC097658.1	3.1386
MBOAT1	3.1383
MACROD2	3.1381
RPRM	3.1378
PGM5P2	3.1376
TMEM255B	3.1367
BNIP3P15	3.1367
INMT	3.1356
MAP1LC3C	3.1354
COL18A1	3.135
LINC02154	3.1349
AC008592.5	3.1343
LINC00957	3.1337
LDLR	3.1332
EBF4	3.1314
AP005233.2	3.1307
AC037198.1	3.1298
SEMA6D	3.1297
FAM117A	3.129
TNIK	3.1283
RPS4XP13	3.1282
RAB3A	3.1271
LAMA1	3.1269
MICE	3.1269
AC135977.1	3.1253
KCNA1	3.1248
SPTA1	3.1246
AP002373.2	3.1239
HNF4G	3.1229
TSIX	3.1228
SYTL4	3.1224
MYL10	3.1219
OR7E101P	3.1215
LINC02009	3.1205
GAS6-AS2	3.1203
BHLHE40-AS1	3.119
AL683842.1	3.1174
AC234772.2	3.1163
RHOXF1	3.1153
CCDC190	3.1149
KLF3	3.1146
AC007780.1	3.1145
GADD45G	3.113
AC091868.2	3.1117
ARHGAP9	3.1113
AC091588.3	3.1111
SIK1	3.1109
FAM46C	3.1106
DIO3OS	3.1101
CTH	3.1101
OR9A3P	3.11
ANTXR2	3.1096
CPXM1	3.1083
ITGA8	3.1061
APOL6	3.1058
RETN	3.1055
PPM1H	3.1042
FLT1	3.1036
HIST2H2BF	3.1035
AL591686.1	3.1033
[truncated: 1,550 more rows]

## Sheet: Log2>5(M)
DSG1	25.845
CDH9	24.186
KRTAP4-12	22.922
LINC01612	22.514
KIF2B	13.958
LINC00917	13.826
TMCO5A	13.708
EIF1AY	13.647
SHCBP1L	13.623
GTSF1L	13.585
PRM2	13.507
LYPD4	13.489
LELP1	13.454
HMGB4	13.416
CETN1	13.389
PRM1	13.363
AC092447.8	13.338
BOD1L2	13.335
ACTL9	13.276
C16orf82	13.235
TUBA3C	13.218
CCER1	13.171
PGK 2.00	13.14
ODF1	13.081
ZPBP2	13.066
AKAP4	13.044
DDX3Y	13.018
TMEM270	13.002
LINC00919	12.93
CCDC70	12.925
DMRTC2	12.91
ZNRF4	12.862
ACTRT2	12.861
SPATA3	12.854
PRR30	12.834
KDM5D	12.828
FSCB	12.807
GK2	12.803
CYLC1	12.78
TNP1	12.778
USP9Y	12.775
LYZL2	12.753
CABS1	12.723
BPIFA3	12.706
CYLC2	12.699
KDM5D	12.69
AL133499.1	12.674
SPATA16	12.674
CAPZA3	12.673
TMCO5B	12.663
PPP1R2C	12.654
C10orf62	12.639
LINC00301	12.626
SMCP	12.615
AC091951.1	12.585
TEX44	12.569
CSMD2-AS1	12.552
Z94160.1	12.551
PDHA2	12.544
RPS4Y1	12.509
TPD52L3	12.509
AC006019.1	12.503
C1orf94	12.501
UTY	12.498
GOLGA6L2	12.472
CCDC155	12.453
DEFB123	12.453
SPACA1	12.448
SPATA19	12.427
DNAJB8	12.426
IRGC	12.42
TEX35	12.411
TEX51	12.409
C2orf78	12.379
FAM71B	12.35
CST9L	12.318
FAM238B	12.312
LINC00837	12.308
DEFB119	12.293
ROPN1	12.29
FAM71E2	12.275
BANF2	12.274
DMRT1	12.272
CYP4F32P	12.262
LINC01304	12.257
ACTL7A	12.223
RPL10L	12.219
FAM230B	12.201
LINC00442	12.191
AC044839.2	12.168
CSNKA2IP	12.167
GOLGA2P11	12.156
UBQLN3	12.15
C3orf30	12.146
RPS4Y1	12.143
ADAM3A	12.137
BOLL	12.135
COX7B2	12.13
PLCZ1	12.124
SPZ1	12.121
SPATA8	12.116
IQCF2	12.116
C10orf53	12.102
C17orf64	12.09
SPACA7	12.078
SPATA31D1	12.058
ADAM30	12.049
AC025278.2	12.044
DMRTB1	12.041
SPERT	12.034
GABRG3-AS1	12.03
FTMT	12.022
LYZL4	12.017
CST13P	12.014
C9orf135-AS1	11.997
UTY	11.966
UGT3A1	11.946
AC011297.1	11.909
ACTL7B	11.89
MAGEA4	11.887
TXLNGY	11.877
UTY	11.873
ADAD1	11.869
AL138889.1	11.857
LINC01120	11.855
RPS4Y1	11.851
UBE2U	11.848
C16orf78	11.847
GSG1	11.821
SYCP1	11.8
LINC01350	11.785
AL049541.2	11.78
RPS4Y1	11.77
KDM5D	11.758
SUN5	11.754
LINC00608	11.751
TBATA	11.75
AC008694.1	11.738
2021-09-14	11.734
MS4A5	11.724
LINC00343	11.722
AL160191.3	11.721
C10orf120	11.687
SCP2D1	11.674
CT83	11.674
MCHR2-AS1	11.661
TEX33	11.655
USP9Y	11.602
TXLNGY	11.594
HDGFL1	11.59
CRISP2	11.588
EIF1AY	11.576
ADIG	11.559
PRM3	11.555
DDX3Y	11.551
SYNGR4	11.54
RGPD4-AS1	11.522
LINC00661	11.509
AC097636.1	11.509
SLC6A10P	11.504
MS4A6E	11.492
ASB17	11.484
HMGCS2	11.48
SPATA42	11.478
MGAT4D	11.464
LINC00906	11.46
PRNT	11.459
ADAM2	11.457
HORMAD2	11.455
ADAM29	11.448
AC025524.2	11.441
AC009623.1	11.437
TCP10	11.436
RFX4	11.435
C5orf47	11.435
FATE1	11.431
DNAJB3	11.429
LYZL1	11.429
PRPS1L1	11.426
AC023491.2	11.422
PRSS54	11.42
AL390961.1	11.411
DAZL	11.407
AP000550.1	11.395
USP9Y	11.393
SPATA31E1	11.386
AC018558.1	11.372
SPATA31C1	11.369
TEX36-AS1	11.365
AC097375.3	11.357
CCDC83	11.351
CCDC37-AS1	11.348
TEX37	11.343
BCRP4	11.343
ANKRD26P1	11.331
EIF1AY	11.312
SLCO6A1	11.311
SPANXN3	11.309
SPACA4	11.295
AC015688.4	11.289
MRGPRG-AS1	11.271
PDCL2	11.269
C17orf50	11.267
CASC16	11.264
PPP3R2	11.256
SPAM1	11.254
C22orf42	11.238
FAM92A1P2	11.235
DDX3Y	11.23
IQCF3	11.225
KRT19P1	11.225
TMEM247	11.225
DYDC1	11.223
POM121L12	11.214
KDM5D	11.209
TXLNGY	11.202
ADAM5	11.195
CCDC42	11.17
CCIN	11.157
SYCE3	11.156
LINC00635	11.146
ZFY	11.144
SPANXN5	11.144
AC010186.1	11.125
TERB2	11.116
FAR2P4	11.11
AC061975.1	11.082
TEX19	11.076
AC126323.6	11.075
SLC1A6	11.068
SPATA3-AS1	11.067
PDILT	11.067
SPANXB1	11.065
TEX47	11.057
MAEL	11.054
CCDC63	11.049
PRKACG	11.046
C4orf17	11.044
TEX38	11.042
DDX3Y	11.037
TRIML1	11.031
C5orf52	11.029
TMCO2	11.028
LINC01095	11.028
AC090099.1	11.025
DNAJC5B	11.011
BRDT	11.005
OR7E156P	11.002
TTTY14	11
FAM71C	10.999
SPATA31D3	10.999
MYADML	10.994
CALR3	10.98
TEX36	10.978
CCDC105	10.974
AC135012.3	10.973
LINC01255	10.972
MIR7515HG	10.955
AC209154.2	10.954
ZFY	10.933
WDR87	10.93
AC126323.1	10.922
SORCS3-AS1	10.905
LINC01191	10.905
RNF151	10.904
DCAF4L2	10.901
LRIT1	10.899
CXorf66	10.888
AL445209.1	10.888
LINC00929	10.887
AC004790.1	10.886
CCDC185	10.884
NUPR2	10.882
SSMEM1	10.882
AL136981.1	10.877
EIF1AY	10.872
LINC02140	10.867
EXD1	10.86
LINC00326	10.857
AC024958.1	10.855
LYZL6	10.854
DDX3Y	10.846
AL596275.2	10.842
LINC01760	10.831
KRT17P7	10.825
HORMAD1	10.814
AC007993.1	10.808
FAM230A	10.808
EIF1AY	10.807
AC099566.1	10.802
AC010255.3	10.796
FAM47B	10.795
SIGLECL1	10.791
TXNDC8	10.789
CT62	10.783
BIRC8	10.783
HYPM	10.781
BCL2L14	10.78
LINC01570	10.779
AC025278.3	10.775
LINC01210	10.772
HSF5	10.768
LINC00851	10.765
CXCL8	10.762
TTTY14	10.761
AC010889.1	10.759
SPAG6	10.758
ADAM18	10.758
GGTLC1	10.758
SLIT1-AS1	10.75
ANKRD7	10.748
GALNTL5	10.746
LRRC52	10.746
LINC01227	10.744
TBL1Y	10.734
VN1R32P	10.732
ZCCHC13	10.728
DDX53	10.724
AL157714.2	10.718
CCDC172	10.715
FAM238A	10.712
AC126323.2	10.707
BTG4	10.704
ANKRD30B	10.693
CFAP97D1	10.692
SPATA31D5P	10.687
FAM187B	10.684
LINC02372	10.671
IZUMO2	10.67
MBD3L1	10.665
AC055717.1	10.663
TEX50	10.662
AQP5	10.661
CBLL2	10.647
AC106707.1	10.645
FAM57B	10.641
FAM71F1	10.639
SLC25A1P3	10.632
FKBP6	10.629
SPINK2	10.627
C20orf141	10.624
AC008132.1	10.614
CST8	10.614
UBE2DNL	10.611
FRG2KP	10.609
ZFY	10.604
AC099654.1	10.604
TTTY15	10.602
USP9Y	10.601
FAM170A	10.599
SPATA31A1	10.589
GAPDHS	10.588
TXLNGY	10.585
SPEM2	10.584
GOLGA6L22	10.58
TXLNGY	10.576
AC104971.2	10.576
TIMD4	10.568
ANHX	10.568
USP9Y	10.567
CXADRP3	10.563
SPATA31C2	10.562
TBC1D21	10.552
LINC00293	10.551
TNP2	10.542
LINC00700	10.535
TMEM225	10.532
ZNF683	10.531
TXLNGY	10.527
AL358473.2	10.525
LINC02219	10.519
AC010889.1	10.512
CCT8L2	10.506
LINC00658	10.505
KCNU1	10.503
TTTY15	10.501
FMR1NB	10.5
AC073464.2	10.496
USP29	10.492
LBX1-AS1	10.486
ZFY	10.484
C1orf158	10.484
AC011297.1	10.481
PSD2-AS1	10.481
LINC00454	10.477
FAM205C	10.473
HIST1H2APS1	10.471
MUC19	10.469
MIR3976HG	10.463
PRSS55	10.46
HEMGN	10.458
AL035078.1	10.457
IZUMO3	10.452
LINC02419	10.451
TTTY15	10.45
TSPAN16	10.448
AL355357.1	10.439
CCDC197	10.432
LINC01676	10.431
EIF1AY	10.43
RPS4Y1	10.429
LINC01553	10.428
AC133561.1	10.427
AC083973.1	10.427
AC113423.2	10.426
AC114812.1	10.423
LINC02400	10.421
AC012594.1	10.416
AL109924.1	10.415
CASC23	10.414
DDX3Y	10.411
TXLNGY	10.411
UTY	10.411
FAM183BP	10.411
KDM5D	10.411
CMTM2	10.403
ACRV1	10.398
AC004817.2	10.397
PRSS58	10.395
TTTY14	10.393
TSGA10IP	10.392
LINC01744	10.392
AL359853.3	10.39
TSGA13	10.388
AC104777.1	10.384
LDHC	10.378
KDM5D	10.376
KRT72	10.368
TEX13A	10.366
TTC29	10.36
MAGEB4	10.359
AC097375.2	10.349
CYP4F62P	10.342
DMRT3	10.338
AC090340.1	10.335
TTTY15	10.329
DAZ1	10.328
ROPN1L	10.328
IGLV3-10	10.323
DAW1	10.322
MROH5	10.321
KDM5D	10.32
AP001782.1	10.32
AP001360.1	10.32
NRG1-IT1	10.316
TXNDC2	10.314
TTTY14	10.306
TTTY15	10.306
LINC00029	10.303
ABCC12	10.302
AC090403.1	10.288
C1orf185	10.287
AC010889.1	10.278
DAB1-AS1	10.278
AC093671.1	10.277
LINC00901	10.264
DDX3Y	10.263
IQCM	10.255
AC011297.1	10.253
KIRREL3-AS2	10.252
ASZ1	10.251
LINC02498	10.251
RPS4Y1	10.249
LINC01548	10.246
CDRT15L2	10.244
2021-03-10	10.242
LINC01087	10.241
TMEM202	10.238
KDM5D	10.234
AC019294.1	10.226
MPC1L	10.225
RSPH6A	10.224
TTTY14	10.22
TXLNGY	10.218
RPS4Y1	10.215
LINC00927	10.211
ASNSP1	10.205
AC007325.1	10.205
LINC01667	10.199
PFN3	10.198
ZFY	10.197
LINC01838	10.197
AC018554.3	10.195
AC010889.1	10.191
LINC01660	10.191
LINC00687	10.187
AP001330.2	10.185
LINC02292	10.184
USP9Y	10.183
HCN4	10.183
POTEC	10.182
ESX1	10.181
RBM22P3	10.181
LINC02395	10.175
LINC02142	10.174
GOLGA6L7	10.164
UTY	10.158
OR10J1	10.157
FAM24A	10.155
DIAPH3-AS2	10.153
SPO11	10.151
AL078623.1	10.147
SPANXD	10.145
AC010889.1	10.143
TRIM42	10.142
LINC02314	10.14
UTY	10.139
SPANXN4	10.139
2021-09-12	10.137
LINC01467	10.125
KDM5D	10.118
LINC00690	10.114
TBX22	10.113
AL139093.1	10.112
TEX13D	10.11
TTTY14	10.105
AC004009.3	10.105
AC019055.1	10.098
DDX3Y	10.087
THEG	10.086
AC105133.1	10.071
AL365184.2	10.07
Z98949.1	10.069
USP9Y	10.067
AC090376.1	10.063
USP9Y	10.062
USP9Y	10.062
ZFY	10.062
AC097501.1	10.059
COX8C	10.058
PSCA	10.055
DUSP21	10.053
AL157401.1	10.052
EIF1AY	10.051
GOLGA6L6	10.051
AL163195.3	10.044
UTY	10.043
LINC01377	10.037
DPEP3	10.033
LINC01723	10.032
TTTY15	10.028
C12orf42	10.024
AP002991.2	10.023
RGSL1	10.02
OPN5	10.017
NPAP1P6	10.017
TTTY14	10.014
MMP10	10.014
LINC00347	10.014
AL136439.1	10.007
SLC25A31	10.005
GOLGA8DP	10.005
AC138356.3	10.003
DDX3Y	10.002
AC015688.3	10.002
SLC25A3P1	10.001
PAQR9	9.9987
C9orf57	9.9975
RNF113B	9.996
AC011525.1	9.9946
GMCL2	9.9905
AC114776.1	9.9892
AC068643.2	9.9859
MAGEA11	9.9829
RUNX2-AS1	9.9822
AP003028.1	9.9802
Z97205.2	9.9775
ZFY	9.9739
LINC00905	9.9721
IQCF6	9.972
AC023824.4	9.9681
AL513548.3	9.9676
AP001993.1	9.9626
TBL1Y	9.9621
PRDM9	9.9574
C20orf173	9.955
LINC01655	9.9549
KDM5D	9.9496
GUCA1A	9.9487
ZFY	9.9477
AC124301.2	9.9467
LINC01815	9.9397
SOX30	9.9388
AC007557.2	9.9357
C16orf92	9.9348
CCDC168	9.9193
LINC00229	9.9192
C12orf50	9.9174
C19orf84	9.9145
RIMBP3C	9.9145
AC012379.2	9.9144
NUTM1	9.9135
TKTL1	9.9134
PACRG-AS2	9.9079
TXLNGY	9.9053
TTTY15	9.9053
CTAGE11P	9.9036
PAPOLB	9.8956
CA9	9.894
C17orf112	9.8932
AC243967.3	9.892
AC138647.1	9.8911
VSIG1	9.8909
KDM5D	9.8907
SPATA32	9.8905
LINC00606	9.8867
UBL4B	9.8827
BX119904.2	9.8766
AL121974.1	9.8716
AC026746.1	9.8715
GOLGA8G	9.8712
ZFY	9.8676
TXLNGY	9.8624
MROH2A	9.8623
USP9Y	9.8613
FANCD2OS	9.8607
AL139237.1	9.8604
AC126177.1	9.8593
POTED	9.8542
NLGN4Y	9.853
LINC01249	9.8529
MFSD6L	9.8521
LINC02032	9.8499
POM121L1P	9.8474
TTTY14	9.8471
SLC36A3	9.8448
DDX3Y	9.842
CPXCR1	9.8384
AC107398.4	9.8376
TTTY14	9.837
RPS6KA2-AS1	9.8363
LINC02359	9.8347
KDM5D	9.8326
AC103855.1	9.8326
PIWIL1	9.8318
GYG2P1	9.8295
ZFY	9.828
RPS4Y1	9.8273
TTLL10	9.8224
ARL2BPP3	9.818
LINC02369	9.8081
LINC01989	9.8067
RPS4Y1	9.8053
PRKY	9.8041
TXLNGY	9.8036
SPACA3	9.8034
KDM5D	9.8023
EIF1AY	9.8018
OTUD6A	9.8002
AL139193.2	9.7962
CT47B1	9.7935
TTTY15	9.7925
AC025263.1	9.7919
RIMBP3B	9.7918
GRM7-AS3	9.7854
TTTY14	9.7829
TRPC5OS	9.7776
TUSC7	9.7768
PIH1D3	9.7763
OR7E19P	9.7759
RBM46	9.7748
LINC02411	9.769
RPS4Y1	9.7663
C1orf194	9.7656
BX276092.7	9.764
AC093909.4	9.7622
AC024619.1	9.7605
YBX2	9.7604
AC187653.1	9.7558
RPS4Y1	9.7484
AL589987.2	9.7484
MAGEB3	9.7463
PRKY	9.7456
BCORP1	9.7444
SPDYE4	9.7423
TXLNGY	9.7413
AC097374.1	9.739
ANKRD20A10P	9.7389
ELOBP2	9.7357
TTTY15	9.7337
LINC00668	9.7328
LINC02180	9.7327
TMEM95	9.7323
UTY	9.7255
SAXO1	9.7238
LINC01682	9.7237
KDM5D	9.7224
TEX26	9.7219
AC015813.3	9.7189
CCDC179	9.7162
TBC1D3P5	9.7141
MAGEB1	9.7108
TKTL2	9.707
TEX13C	9.7059
AC012414.7	9.7059
LINC00616	9.7055
LINC02475	9.7033
LINC02052	9.7019
AL136967.1	9.7014
LINC02064	9.6997
AC010177.1	9.6949
AL160191.1	9.6912
AC009396.3	9.691
SPATA48	9.685
TXLNGY	9.6842
LINC01766	9.6833
TXLNGY	9.6827
TGIF2LX	9.6818
AC104770.1	9.6789
LINGO1-AS2	9.6778
PAGE3	9.6755
TMEM132D-AS2	9.675
MAGEC2	9.6726
AL772284.2	9.6684
AL390730.2	9.6646
CATSPER4	9.6631
CXADRP2	9.6625
EIF1AY	9.6609
LINC02431	9.6602
KRT18P55	9.6561
LLCFC1	9.653
AC040168.1	9.6523
UTY	9.6517
MUC13	9.6502
POM121L8P	9.6456
AL163195.2	9.6453
TNNT1	9.6411
AC133548.2	9.6405
SMKR1	9.6388
NANOS2	9.6362
ZFY	9.6356
LKAAEAR1	9.6341
TTTY15	9.6307
PPP1R2P2	9.6295
LINC01981	9.6277
AC133681.1	9.6272
AC021355.1	9.6271
CTAGE16P	9.6271
LINC02436	9.6249
NLGN4Y	9.6236
AC023824.6	9.6234
TTTY15	9.6232
AC011900.1	9.62
GJA8	9.6179
AP001425.1	9.6171
UTY	9.616
VCX	9.6158
CCDC182	9.6155
TTTY14	9.614
ZFP42	9.6125
USP9Y	9.6119
LINC01486	9.6078
LINC01917	9.6066
TXLNGY	9.6036
DDX3Y	9.6032
PRKY	9.603
TTTY16	9.6027
LINC02492	9.6002
LINC01010	9.5907
LINC01849	9.5896
NUP210P1	9.5881
RFTN1P1	9.5873
TTLL8	9.5847
AC016074.1	9.5815
USP9Y	9.5774
EEF1A2	9.5771
C16orf90	9.5756
LINC02127	9.5756
ACTRT1	9.5749
C12orf80	9.5739
USP9Y	9.5733
TDRG1	9.5729
SMIM36	9.5728
AC110011.1	9.571
DDX3Y	9.5702
AC010889.1	9.5687
USP9Y	9.5628
TXLNGY	9.5618
KDM5D	9.5605
TFDP3	9.5593
LUZP4	9.5589
LINC01718	9.5588
SSX3	9.5565
UTY	9.5561
PDSS1P2	9.5553
CASC22	9.5539
SLC38A4	9.5538
PRKY	9.5529
ADGB	9.5512
TMPRSS12	9.548
DDX3Y	9.5478
AL355592.1	9.547
AL590381.1	9.5452
PSMC1P11	9.543
LINC00692	9.541
LINC01606	9.5396
PRND	9.5365
AP001205.1	9.5343
ENTHD1	9.5319
TXLNGY	9.5269
AL158837.1	9.5265
LINC01584	9.5253
LINC01518	9.5249
AL359195.2	9.5247
UTY	9.5246
ACTBP8	9.5241
RPS4Y1	9.521
SUN3	9.5182
KDM5D	9.517
EIF1AY	9.5134
FAM9A	9.5124
ZNF479	9.5079
DDX3Y	9.5065
LINC01289	9.5026
AC025822.1	9.4997
AL133481.3	9.4991
DSCR8	9.4981
TSACC	9.4909
RPS7P5	9.4897
DDX3Y	9.4889
LINC02443	9.4855
PRKY	9.4854
AC010889.1	9.4852
ACSBG2	9.4851
TXLNGY	9.4832
ARHGAP22-IT1	9.4796
TTTY14	9.4789
PASD1	9.4779
AC209005.1	9.4774
AC010889.1	9.4744
KDM5D	9.4742
TBL1Y	9.4723
UTY	9.4691
RIMBP3	9.4685
AL022329.1	9.4669
AL121809.1	9.4654
TMSB4Y	9.4629
KDM5D	9.4615
LRRC31	9.4611
AC092666.1	9.4607
LINC01777	9.4606
NKX2-8	9.4603
AC104687.2	9.4597
EIF1AY	9.4579
LINC02109	9.4579
AL109954.1	9.4568
SLIT2-IT1	9.4524
BX276092.9	9.4516
RPL29P7	9.448
TXLNGY	9.4467
TTTY15	9.4461
AC012377.1	9.4434
RPS4Y1	9.4431
AC007179.2	9.443
TTTY14	9.4416
ZSWIM2	9.4411
MIR3663HG	9.4407
ZFY	9.4385
DDX3Y	9.4371
AL139327.1	9.4366
CASC17	9.4347
DDX3Y	9.4346
AC138761.4	9.4328
RPS4Y1	9.4311
LINC01490	9.4311
PGLYRP2	9.4308
KDM5D	9.4296
TBL1Y	9.4268
AC069285.1	9.4226
AL512353.2	9.4211
LINC00943	9.4199
UTY	9.4186
AL353611.2	9.4184
ZFY	9.4173
LINC01729	9.4171
ZFY	9.417
HLA-DQB1	9.4162
AC011297.1	9.4158
LINC01016	9.4124
EIF1AY	9.4086
AC064862.6	9.4062
AL357558.1	9.4052
LINC01022	9.4021
DDX3Y	9.4011
POM121L10P	9.3976
AC007240.1	9.3971
LINC01297	9.397
ODF4	9.3938
SMIM2	9.393
AC068075.1	9.3913
LINC02053	9.3902
AC010183.1	9.3856
VPS13A-AS1	9.3847
SPATA8-AS1	9.383
AL603832.2	9.3811
LINC02423	9.381
SIRPD	9.38
CPA5	9.3796
AC022748.2	9.3766
RAD21L1	9.3765
C16orf97	9.3754
OPRM1	9.3746
DDX3Y	9.3729
AC109630.1	9.3692
DIAPH3-AS1	9.3679
EIF1AY	9.3666
PRSS40A	9.3666
AC010889.1	9.3661
AL049541.1	9.3661
C18orf63	9.3658
DDX3Y	9.3646
DNAJB8-AS1	9.3641
OPRK1	9.3632
FAM81B	9.3604
TXLNGY	9.3603
UTY	9.3597
LINC01672	9.3593
KDM5D	9.3584
LINC01938	9.3562
AC010889.1	9.3548
USP9Y	9.3547
FAM135B	9.3495
AC067904.1	9.3479
KRT17P5	9.3477
DDX3Y	9.3476
TTTY15	9.3475
AC002480.4	9.3467
TXLNGY	9.3446
DPP10-AS1	9.3405
RDH8	9.3386
UTY	9.3384
FAM71A	9.3342
LINC01961	9.33
MAGEB6	9.3297
AL445238.1	9.3287
LINC01662	9.3263
LINC01052	9.3261
LINC02112	9.3257
TBC1D3P2	9.322
LINC02366	9.3207
NTS	9.3204
USP9Y	9.3177
DDX3Y	9.3172
RPS4Y1	9.3123
ZFY	9.3113
TTTY14	9.3111
UTY	9.3091
USP9Y	9.308
C11orf97	9.3072
USP9Y	9.3067
PEX5L-AS2	9.3054
SPATA31D4	9.3038
AC061709.1	9.3014
AC010889.1	9.2981
EIF1AY	9.2976
AC142086.1	9.2973
ITLN1	9.2957
AL512590.1	9.2947
IGSF11-AS1	9.2918
AC023442.3	9.2918
FAM181A-AS1	9.2914
AC061975.5	9.2913
BX255923.2	9.2907
KDM5D	9.2904
MIR4307HG	9.2836
LINC00643	9.2834
TTTY15	9.2832
ZFY	9.2832
VCX3A	9.2817
USP9Y	9.2814
TTTY15	9.2799
AL133481.2	9.2786
AC011297.1	9.2768
LINC00895	9.2765
UGT3A2	9.2734
AP004782.1	9.2712
APOBEC4	9.2707
SNRPD2P2	9.2695
AL445488.1	9.2672
LINC00898	9.2662
LINC01872	9.2649
AC021915.1	9.2642
LINC01478	9.264
CLYBL-AS1	9.2635
FER1L6-AS2	9.2631
TEX11	9.2613
PHACTR2-AS1	9.2605
AC011752.1	9.2601
TTTY15	9.2577
AC079385.2	9.2577
TTTY15	9.2572
AC093326.2	9.2572
TXLNGY	9.2548
LINC01082	9.2534
ELAVL4	9.2516
RPS4Y1	9.2505
AC135012.1	9.2495
ATP1A3	9.249
AKAP14	9.2465
TTTY14	9.2458
EIF1AY	9.2428
LINC01487	9.2424
AP000289.1	9.2423
TTTY15	9.2419
RPS4Y1	9.2418
TTTY14	9.2399
EIF1AY	9.2389
AC010889.1	9.2385
AC010889.1	9.2385
UTY	9.2379
TTTY14	9.2378
DUSP13	9.235
GTSF1	9.2344
RBMXL2	9.2338
AC095059.2	9.2331
TXLNGY	9.2307
AC092447.1	9.2299
ZFY	9.2293
USP9Y	9.2252
DDX3Y	9.2249
USP9Y	9.2241
LINC01333	9.2232
LINC02480	9.2208
USP9Y	9.2204
ANKRD60	9.2187
TTTY15	9.2172
AL122008.4	9.2172
Z97987.1	9.2121
AC002064.3	9.2115
ZFY	9.2109
USP9Y	9.2085
LINC02189	9.2066
LINC01851	9.2062
AL358975.1	9.2057
AC118758.3	9.2021
USP9Y	9.2003
EIF1AY	9.2002
LINC01005	9.1994
NLGN4Y	9.1985
PRKY	9.1977
OTOG	9.1964
AC010531.4	9.1951
LINC02473	9.1903
TMEM210	9.1895
AC233702.4	9.1895
RDM1	9.1888
LINC01514	9.1887
DPEP2NB	9.1876
AC098850.2	9.1815
NT5DC4	9.1814
BCRP6	9.1811
AC090985.1	9.1804
KRTAP8-1	9.1802
AC090200.1	9.178
FAM170B	9.1766
C20orf85	9.1746
USP9Y	9.173
AC091951.2	9.1729
LINC02491	9.1662
LINC01855	9.1649
NLGN4Y	9.164
DDX3Y	9.1634
BHMG1	9.1629
LINC00552	9.162
KDM5D	9.1611
KDM5D	9.1591
AL139158.3	9.1591
UTY	9.1574
LINC00445	9.1572
TTTY15	9.1568
LINC02527	9.1568
AL663074.1	9.1561
TCP11	9.1556
LINC01501	9.1533
AC011297.1	9.153
ZFY	9.1525
TTTY14	9.1524
USP9Y	9.1508
LINC02020	9.1505
PCDH8P1	9.1478
AP005121.1	9.1462
POM121L7P	9.1458
UTY	9.1454
PAGE1	9.145
DRC7	9.1389
PSPHP1	9.1377
AC005252.3	9.1329
KDM5D	9.1322
TRIML2	9.1305
NLGN4Y	9.1241
GGTLC2	9.123
ARHGAP26-AS1	9.1227
PRRX2-AS1	9.1201
AC096736.2	9.1174
AL161912.4	9.1174
AL513128.2	9.117
AC024475.3	9.1169
AP000552.1	9.1133
FSCN3	9.1126
RPS4Y1	9.1105
NLGN4Y	9.1102
GBX1	9.1084
AC109588.1	9.1073
C1orf105	9.1064
UTY	9.1061
TTTY15	9.1009
DPPA4	9.0995
EIF1AY	9.0993
LINC01913	9.0989
SPATA4	9.0975
AL592156.1	9.0973
USP9Y	9.0967
TTTY15	9.096
LINC01180	9.0939
LINC01427	9.0911
CCDC187	9.0887
AC113554.1	9.087
TUBA3E	9.0858
GAB4	9.0851
DDX3Y	9.0841
KNCN	9.0838
RHBDF1P1	9.0819
LINC00703	9.0812
AL034347.1	9.0805
AC009411.1	9.0795
LINC02153	9.0794
HEATR9	9.0791
CLEC20A	9.0777
AC026887.1	9.0763
LINC00466	9.0758
TXLNGY	9.0747
KDM5D	9.0739
AC234772.1	9.0733
TTTY14	9.0714
PHF2P2	9.0709
RPS4Y1	9.0689
HIST1H2BA	9.0686
LINC02165	9.0668
LMX1A	9.0657
ZFY	9.0652
AL078624.1	9.0644
IGHV3-7	9.0631
AC104758.5	9.0609
TTTY14	9.0604
TERT	9.0593
AL358394.2	9.058
ANKRD30BP1	9.0569
KDM5D	9.0522
ARMC3	9.0519
HIGD2B	9.0519
AL592486.1	9.0514
AL353651.3	9.0514
AC020891.3	9.0511
WWOX-AS1	9.0503
LINC02241	9.049
AC023824.5	9.0488
GAS2L1P2	9.0481
FO393408.1	9.0475
SPEM3	9.0465
AC099542.2	9.0463
RPS4Y1	9.0459
HIF3A	9.0451
ADAM7	9.0446
TOPAZ1	9.0437
LINC00691	9.0432
EIF1AY	9.0424
AL035078.3	9.0412
RPS4Y1	9.0409
TBC1D28	9.0397
AL583835.2	9.0396
TSPY2	9.0373
AL353572.3	9.0359
DDX3Y	9.0351
AL805961.1	9.0339
ONECUT1	9.0325
LINC02401	9.0312
LINC02501	9.03
AL358612.1	9.0288
RPS4Y1	9.0284
LINC00226	9.0279
TXLNGY	9.0278
EIF1AY	9.0272
LINC01193	9.0268
AL607033.1	9.0249
KDM5D	9.0245
UTY	9.023
LINC00448	9.0222
AC012441.1	9.02
LINC01862	9.0193
AC010889.1	9.0189
AL021408.2	9.0186
SHANK2-AS1	9.0175
USP9Y	9.0158
TMSB4Y	9.0131
KDM5D	9.0122
TMSB4Y	9.0082
RPS4Y1	9.0078
NXPH4	9.005
AC119428.1	9.0049
AC006333.1	9.0013
AC004797.1	9.0007
ANKRD20A19P	8.9973
EFCAB3	8.9964
UTY	8.9947
CTAGE10P	8.9943
TTTY14	8.992
TXLNGY	8.9894
LINC00477	8.9885
TTLL10-AS1	8.9882
FBXO3-AS1	8.9878
PDGFB	8.9854
AC010889.1	8.9826
AC131956.2	8.9809
LINC02092	8.9804
KDM5D	8.9782
ELOVL2-AS1	8.9771
AP003025.2	8.9764
XGY1	8.9759
LINC01603	8.9741
KDM5D	8.9736
CLEC12B	8.9694
TXLNGY	8.9666
RPS4Y1	8.9663
AL133464.1	8.9649
PRAMENP	8.964
TTTY15	8.9639
AL121656.1	8.959
C9orf131	8.9583
AC099684.3	8.9579
HSFY1P1	8.9565
GSTT4	8.9542
TPBGL	8.9536
LINC01747	8.9533
AC024610.2	8.953
AC010889.1	8.9527
KDM5D	8.9524
AC098934.4	8.9497
HNRNPA1P15	8.9479
RPS4Y1	8.9478
HLA-DQA1	8.9466
NAV2-AS5	8.9458
ANO1-AS2	8.9457
AL031656.1	8.9454
TCAM1P	8.9446
AL359182.2	8.9443
AC010485.1	8.9441
TTTY14	8.9436
AC009234.1	8.9434
AL358215.2	8.9429
WFDC6	8.9428
TTTY14	8.9423
AP003721.3	8.9397
AC006065.4	8.9395
AC026462.3	8.939
AC092810.1	8.9382
USP9Y	8.9379
ZFY	8.9375
ZFY	8.937
AP001109.1	8.9368
AC011297.1	8.9338
AL035660.2	8.9314
LINC01192	8.9275
TTTY14	8.9229
REG1A	8.9225
AL445670.1	8.9225
AL451124.1	8.9217
RPS4Y1	8.921
FTH1P18	8.9209
AC090386.1	8.9185
CATSPER1	8.9181
RFTN1P1	8.9168
AL357558.2	8.9158
MAGEC1	8.9139
UTY	8.9132
AC016909.2	8.9132
AC092819.1	8.9131
GYG2P1	8.9124
AP002833.1	8.9124
POM121L4P	8.9095
SPATA22	8.9079
XKR3	8.907
TTTY15	8.9069
PPP4R3C	8.906
DDX3Y	8.9057
PRSS38	8.9042
AC124067.3	8.9037
LINC01208	8.9025
SLC22A16	8.9017
ABCB11	8.9001
LINC01974	8.8958
USP9Y	8.8949
C12orf40	8.8927
C1orf167	8.8921
TXLNGY	8.8887
LINC00395	8.8874
PRKY	8.884
LINC02322	8.8829
EIF1AY	8.8825
AL355490.1	8.881
SPATA31A6	8.8809
ZFY	8.8802
EPHA10	8.88
PRKY	8.8797
AC011477.7	8.8791
AC099552.2	8.8765
EIF1AY	8.8763
AC023824.1	8.8763
C5orf64-AS1	8.8756
AC009411.2	8.8756
USP9Y	8.8751
RNF126P1	8.8742
LINC01531	8.8726
AC016266.1	8.8711
LINC01069	8.871
TMSB4Y	8.8696
AC010235.1	8.8689
USP9Y	8.8688
AC099520.1	8.8657
LINC02465	8.8644
DDX3Y	8.8623
ZFY	8.8623
AL133485.1	8.8621
TBC1D3P1	8.8612
LINC02510	8.861
AL713851.1	8.8607
RPS4Y1	8.8603
TXLNGY	8.8603
USP9Y	8.8595
TXLNGY	8.8587
AC073429.2	8.8586
AC138907.1	8.8581
TTTY15	8.8564
USP9Y	8.8559
LINC01019	8.8558
TTTY15	8.8555
AL136537.1	8.8523
RPS4Y1	8.8507
RPS4Y1	8.8473
MAGEB2	8.8471
ZBBX	8.8458
AC109588.1	8.8432
TTTY14	8.8403
AC092810.3	8.8388
EIF1AY	8.8383
DNAH8	8.8354
UTY	8.8327
ZFY	8.8325
TCP10L2	8.8314
STARD6	8.8281
CCDC74BP1	8.8278
USP9Y	8.8275
GOLGA6D	8.8259
AP003171.3	8.8259
TXLNGY	8.8243
AC010889.1	8.8241
AC008397.2	8.8238
AC068042.1	8.8235
DDX3Y	8.8232
DKKL1	8.822
AC100858.2	8.8211
EFCAB9	8.8208
LINC01360	8.82
AL451065.1	8.8195
AC009039.1	8.8188
FAM47A	8.8187
LINC00408	8.8154
USP9Y	8.8132
ZFY	8.8124
MACROD2-AS1	8.8095
AC097512.1	8.8073
POU4F2	8.8071
DDX3Y	8.8064
SUMO1P1	8.8063
LMNTD1	8.8058
GAGE2A	8.8049
LINC01650	8.8021
EIF1AY	8.8017
AC004790.2	8.799
MAGEB16	8.7967
UTY	8.7937
AC005077.3	8.7937
CYP4F30P	8.7937
PRKY	8.7928
SLC14A2-AS1	8.7924
CFAP65	8.7919
EPPIN-WFDC6	8.7916
LINC00879	8.7853
TTTY15	8.7843
SMIM21	8.782
TMSB4Y	8.7809
LINC02305	8.7802
KDM5D	8.7785
FAM181A	8.7775
AL161912.1	8.7774
ZFY	8.777
SLAMF9	8.7762
TTTY15	8.7756
SMAD1-AS2	8.7737
AC112192.1	8.7733
POTEKP	8.7677
LINC01568	8.767
AL121990.1	8.7657
MT1H	8.7648
TTTY14	8.7615
AL772363.1	8.7608
PRKY	8.7606
AC023813.1	8.7586
SPATS1	8.758
AC108025.1	8.7577
WTAPP1	8.7576
AC022523.3	8.7575
UTY	8.7567
CSE1L-AS1	8.7529
ZFY	8.7527
TTTY15	8.7524
KCNQ5-AS1	8.7523
KDM5D	8.7492
AC113192.2	8.7487
NLGN4Y	8.748
KDM5D	8.7435
DRC1	8.7431
LINC02059	8.7389
AC007731.1	8.7374
NEUROD4	8.7372
AC084879.1	8.7368
AC097521.1	8.7336
SPANXN2	8.7327
AC007424.1	8.7308
AP001120.1	8.7308
AL445430.1	8.7302
AC139722.1	8.7302
AC066595.1	8.7284
ZFY	8.7267
ARRDC5	8.7257
RNF165	8.7246
AL596442.1	8.7208
PAGE5	8.7204
AC079779.1	8.7194
EIF1AY	8.7188
USP9Y	8.7179
AC123767.1	8.7173
TTTY15	8.7158
LINC01523	8.7157
LINC01681	8.7144
SPATA12	8.7127
C8orf74	8.7118
AC092813.1	8.7114
AC012456.1	8.7103
AC104663.1	8.7103
FP325335.1	8.7098
ANKRD30A	8.709
AC006450.2	8.7069
AC138749.1	8.7056
TTTY14	8.7038
CCDC196	8.7033
VCX2	8.7032
AC090857.2	8.7024
CR589904.1	8.7016
LINC02379	8.7016
ERICH6	8.7014
LINC01509	8.6996
LINC01712	8.6983
AC013565.3	8.6981
IGLV3-25	8.6972
AC092447.4	8.6966
CFAP97D2	8.6959
Z82249.1	8.6948
AC010889.1	8.6941
AL355989.1	8.6935
RPS4Y1	8.6907
LINC01241	8.6902
AC105133.2	8.6886
AC010183.2	8.6881
PRKY	8.6871
LIN28B-AS1	8.6866
GOLGA8CP	8.6865
AL359396.1	8.6861
AC006148.2	8.6857
DPPA2	8.6834
LINC00251	8.6831
FRMPD1	8.6829
GYG2P1	8.6796
AC083864.3	8.679
FAM170B-AS1	8.6789
FTHL17	8.6769
RPS4Y1	8.6764
RPS4Y1	8.6761
IGKV2D-28	8.6747
LINC02190	8.6744
LINC01471	8.674
AC025183.4	8.6733
AL023284.3	8.6729
NKX2-4	8.6724
LINC00620	8.6691
TXLNGY	8.6688
C20orf78	8.668
TTTY15	8.6667
PDYN	8.6623
TTTY15	8.6609
LINC01598	8.6598
KDM5D	8.6595
SPATA31A3	8.658
ZFY	8.6567
MAP3K19	8.6567
AC136616.1	8.6542
LINC00278	8.6535
LINC01709	8.6509
FAM205BP	8.6506
DDX3Y	8.6483
LINC01677	8.6472
AC013652.2	8.6466
RPS4Y1	8.6465
HLA-DQB1	8.6435
C2orf69P1	8.6434
DDX3Y	8.6419
NOVA1-AS1	8.6402
LINC00592	8.6385
DDX3Y	8.6378
DDX3Y	8.6372
PPP1R2P10	8.6357
PCED1CP	8.6352
ZNF729	8.6307
RPS4Y1	8.6305
EIF1AY	8.6302
AC010547.3	8.6294
AC015818.4	8.629
AC109811.1	8.6277
LINC00559	8.6271
LNX1-AS1	8.6266
AC012507.4	8.6211
AL049765.1	8.6203
DNAI2	8.6193
AP001922.1	8.618
AL162293.1	8.6176
AC008114.1	8.6171
OR8G5	8.6135
PDZD9	8.6112
FAM230C	8.6104
POTEA	8.6094
LINC02554	8.6093
UTY	8.6092
AC007993.3	8.6091
HIST1H2AA	8.6087
AC010889.1	8.6059
INSL6	8.6058
LINC00838	8.6053
TXLNGY	8.6043
DDX3Y	8.6041
LINC01065	8.6032
AL031674.1	8.601
LINC01566	8.6007
USP9Y	8.5992
LINC01977	8.5981
PRKY	8.5975
EIF1AY	8.5969
UTY	8.5944
AC244517.5	8.5943
AC011477.6	8.5935
AL133279.1	8.5918
PRKY	8.5911
EIF1AY	8.5907
TMSB4Y	8.5892
TTTY15	8.5881
LINC01339	8.5881
KRT17P4	8.588
VWA5B1	8.5853
TMSB4Y	8.5849
LINC00421	8.5849
FNDC8	8.5848
FUNDC2P2	8.5842
AC007463.1	8.5837
AC010889.1	8.5832
NF1P8	8.582
ZFY	8.58
ZFY	8.5788
AQP7	8.578
UTY	8.5779
TTTY14	8.5769
AC011297.1	8.5766
TXLNGY	8.5763
TXLNGY	8.5746
LINC01890	8.5746
TXLNGY	8.5744
BCORP1	8.5744
LINC00207	8.574
AC009158.1	8.5708
KDM5D	8.5701
AC007673.1	8.5689
AC011297.1	8.568
ERICH3-AS1	8.5657
AC126323.4	8.5643
LINC01491	8.5617
LINC00567	8.5606
AF274855.1	8.5588
ANOS2P	8.5568
LINC01811	8.5559
TXLNGY	8.5544
AP003774.2	8.5518
C6orf99	8.5514
LINC01820	8.549
AC011483.3	8.5471
PRKY	8.5462
ADAMTS20	8.5459
TMSB4Y	8.5458
AC009365.2	8.5445
SPATC1	8.5432
NLGN4Y	8.5425
SIGLEC20P	8.5402
SAGE1	8.5392
SPSB4	8.5384
AC079779.3	8.5374
GGT4P	8.5364
CT45A1	8.5363
IGKV3D-15	8.536
USP9Y	8.5338
PRKY	8.5319
AC091304.1	8.5315
NLGN4Y	8.5297
AC010889.1	8.5274
AC000099.1	8.5267
ZFY	8.5265
LRRC37A11P	8.5265
LINC00113	8.5229
TTTY14	8.5211
EIF1AY	8.5184
AL135923.2	8.5168
AC108733.1	8.5164
AC069235.1	8.5144
NLGN4Y	8.5135
UTY	8.5126
UTY	8.5124
TTTY15	8.5119
TAF7L	8.511
LINC02263	8.5096
AL033381.1	8.5095
AP002001.1	8.5091
RPS4Y1	8.5088
TTTY15	8.5086
MAJIN	8.5081
TTTY14	8.5059
AC098850.4	8.5057
AC243312.1	8.5053
AC002463.1	8.5042
GYG2P1	8.5028
RBMX2P5	8.5023
RPS17P15	8.5007
AC008555.6	8.4992
NLGN4Y	8.4988
AC078878.2	8.4962
PSMD10P2	8.4962
KIF4B	8.496
DDX3Y	8.4936
LINC02272	8.4917
KLF2P4	8.4917
SPATA46	8.4909
AC125616.1	8.4906
LINC00354	8.49
UTY	8.4888
LINC01498	8.4887
TTTY10	8.4886
KCND3-AS1	8.4883
AC113192.3	8.4875
C5orf60	8.4867
RPL36P20	8.4867
ZFY	8.4854
AC073130.1	8.4854
TTTY15	8.4851
AC010374.1	8.485
HSPD1P21	8.4841
FRG2DP	8.484
TSPY13P	8.4824
RPS4Y1	8.4809
AL390726.6	8.4806
P4HA3-AS1	8.4798
UTY	8.479
LINC02508	8.4776
USP9Y	8.4758
LINC02240	8.4724
AL691420.1	8.4692
AC040918.1	8.4687
KLF17	8.467
LINC02087	8.4664
CDRT15P2	8.4662
AL157373.1	8.4652
NLGN4Y	8.4592
FO393401.2	8.4567
AL133284.1	8.4554
MAGEA6	8.455
DDX3Y	8.4532
AC010889.1	8.4482
AC040914.1	8.4472
IGKV1D-33	8.4452
C4orf51	8.4449
LINC02327	8.4437
C17orf98	8.4431
AL162511.1	8.4421
TTTY15	8.441
LINC00364	8.4402
AC009117.2	8.4401
AC114324.1	8.4399
ANKRD30BP2	8.4397
AL353608.3	8.4373
AC023866.1	8.4332
RPS4Y1	8.4327
USP9Y	8.4323
LINC02502	8.432
TXLNGY	8.4319
AL162726.2	8.4318
AC007422.1	8.4307
ANOS2P	8.4304
AC093151.3	8.4304
AC011228.1	8.4294
TULP3P1	8.4293
AC010889.1	8.4291
AC097059.1	8.4278
TMSB4Y	8.4277
TXLNGY	8.427
USP9Y	8.4268
AL161912.2	8.4267
LINC01609	8.4264
LINC01971	8.423
LINC01524	8.4226
AC068858.1	8.4211
NLGN4Y	8.4206
AC008632.1	8.4206
SLC35G3	8.4184
AC011297.1	8.4176
TTTY14	8.4171
TERB1	8.4171
LINC01343	8.4161
TBL1Y	8.4146
LINC01976	8.4133
LINC02318	8.4129
AL031283.1	8.4127
DEFB121	8.4125
AC110491.3	8.4123
AC008079.1	8.4121
TBL1Y	8.4114
SPANXC	8.4096
LINC01056	8.408
AP005229.1	8.4062
AC023866.2	8.4025
AC006157.1	8.4024
LINC02368	8.4023
BMP7-AS1	8.4021
NLGN4Y	8.4016
GYG2P1	8.4016
CHEK2P2	8.4013
KDM5D	8.3992
UTS2R	8.3989
AC009930.1	8.3983
PLA2G4D	8.3979
RNF148	8.3976
CAGE1	8.3963
LDHAL6B	8.3948
EIF1AY	8.3924
LRRC18	8.3898
LINC02089	8.3897
AC010889.1	8.3895
DDX3Y	8.3884
ZNF725P	8.388
FAM221B	8.3853
AP002759.1	8.3847
ZFY	8.3844
TMSB4Y	8.3815
EIF4BP8	8.3807
AC097374.2	8.3804
AL121578.2	8.3803
TTTY15	8.3792
AC106794.2	8.3789
PRKY	8.3773
CTNNA2	8.3733
LINC02434	8.3729
LINC01394	8.3721
AC010889.1	8.3714
AC079858.1	8.3711
TTTY14	8.371
LINC01388	8.3706
LINC01440	8.3703
GK3P	8.3672
LINC01209	8.3672
GPC5	8.3671
LINC01517	8.366
TTTY15	8.3652
AL354707.1	8.3644
AL031676.1	8.363
ZFY	8.3628
CTAGE13P	8.3616
C6orf10	8.3605
IL13	8.3591
TTTY14	8.3578
AC100858.1	8.3575
KLK15	8.357
TMSB4Y	8.3567
IGLV3-27	8.3536
IGSF21-AS1	8.3535
AC024405.2	8.3529
UTY	8.3522
AC010649.1	8.3514
EIF1AY	8.3512
UTY	8.3511
MT1G	8.3504
TTTY14	8.3491
AC022188.1	8.3489
TXLNGY	8.348
ZNF317P1	8.3479
ZFY	8.3478
LINC01898	8.3465
AC120036.1	8.3462
AC132154.1	8.3454
TTTY15	8.3452
TTTY14	8.3405
GYG2P1	8.3392
AC017091.1	8.3365
WFDC11	8.3364
AC138024.1	8.3346
AC113615.1	8.3339
AC010889.1	8.3332
LINC02293	8.3322
AL391422.2	8.3297
NLGN4Y	8.3292
EIF1AY	8.3282
OOSP2	8.3265
TGIF2LY	8.3227
CTSLP8	8.3217
CR589904.1	8.32
USP9Y	8.3191
AC010889.1	8.3175
TEX48	8.3171
AL512634.1	8.3155
AC095038.1	8.3149
LINC02116	8.3146
CDIPT-AS1	8.3135
AL022725.1	8.3116
AC132825.4	8.3113
CES1P2	8.3099
TTTY14	8.3098
PRKY	8.3095
EIF1AY	8.3081
AL139237.2	8.3075
PLPPR5	8.3074
TMSB4Y	8.3064
LINC01643	8.3042
C6orf118	8.3036
KDM5D	8.3019
GSC2	8.2984
AL390964.1	8.2979
LINC01582	8.2969
AC015468.3	8.2956
AC096637.2	8.2954
KDM5D	8.2936
ACTBP13	8.2918
AC116035.1	8.2907
ANXA8	8.2902
AC026462.4	8.2887
LINC01685	8.2885
TMPRSS7	8.2885
NLGN4Y	8.2865
AL035454.1	8.2865
SAG	8.2844
TMSB4Y	8.282
LINC00452	8.2818
AC079411.2	8.2817
AC024908.1	8.2782
AC007595.1	8.2779
AC093664.1	8.2775
AC021382.1	8.2759
EIF1AY	8.2758
NLGN4Y	8.2756
AL139118.1	8.2752
AC007598.2	8.275
TEX49	8.2749
SMC1B	8.2745
LINC00588	8.2737
AP005901.1	8.2725
TTTY15	8.2697
SNX18P2	8.2696
CENPVL3	8.2694
LINC02546	8.269
BARHL2	8.2672
CHGA	8.2666
AL161793.1	8.2663
AKR1D1	8.265
AC108748.1	8.2646
PDE4C	8.2645
TEX46	8.262
LINC01919	8.2607
TTTY15	8.2601
LINC02281	8.2572
AC004862.1	8.2555
AC027343.1	8.2531
KRTAP4-3	8.2527
AL138787.1	8.2527
H1FNT	8.2521
MAGEA9B	8.2511
AF233439.1	8.25
TXLNGY	8.2493
LINC00278	8.2476
CRISP1	8.2475
AC011297.1	8.2471
AC073911.1	8.2466
AC103681.1	8.246
ZFY	8.2455
AL049651.1	8.2455
ZFY	8.2454
PNMA5	8.2448
AC106730.2	8.2418
UTY	8.2408
AL158819.1	8.238
LINC02357	8.2374
PRKY	8.2372
AC007223.1	8.2372
LINC01728	8.2371
C10orf99	8.2359
DAZ1	8.2353
TTTY14	8.2352
AL356022.1	8.2323
KIRREL3-AS3	8.2306
LINC01906	8.23
AC092327.2	8.2298
AC011297.1	8.2297
AC019133.1	8.2294
BPIFB1	8.2285
TTTY14	8.2281
LINC01688	8.228
AC022679.1	8.2278
BCORP1	8.2277
AC112204.2	8.2258
DPP10-AS3	8.2255
RPS4Y1	8.2253
FP325313.1	8.2236
TTTY14	8.2234
LINC01525	8.2234
ODF3L2	8.2231
TLX2	8.2198
SRMS	8.2183
AL731555.1	8.218
SSX1	8.2179
TMSB4Y	8.2167
LEF1-AS1	8.2159
2021-03-11	8.2151
AL449043.1	8.2138
TMSB4Y	8.2134
AC009365.1	8.2116
ZPBP	8.2114
AL449423.1	8.2113
AL033380.1	8.2109
Z98259.3	8.2072
CATSPERD	8.2066
LINC00993	8.2059
P2RX3	8.2052
AC099342.1	8.2041
AC233702.1	8.2035
AC010737.1	8.203
ZNF723	8.2002
EIF1AY	8.1987
ZP1	8.1981
AC242022.1	8.198
AC006967.2	8.198
AC023886.1	8.1976
F11-AS1	8.1973
AP006216.2	8.196
IGLV2-8	8.1954
ZAN	8.1951
AC009804.2	8.1933
TMSB4Y	8.1931
LINC01040	8.1921
CD200R1L	8.1914
AC010889.1	8.1912
AC100775.1	8.1909
LINC01413	8.1908
LINC01499	8.1885
KDM5D	8.188
LINC01043	8.1878
AC103724.3	8.1875
PHF7	8.1869
IGKV6D-21	8.1863
DNAJA1P5	8.1861
AC073263.2	8.1854
AC005324.2	8.185
EIF1AY	8.1827
AC135012.2	8.1822
LIN28A	8.1819
LINC01442	8.1818
OFCC1	8.1805
AC011297.1	8.1797
AL133279.3	8.179
CRYBA2	8.1774
FAM205A	8.1773
UTY	8.1759
LINC00642	8.1749
AC109464.2	8.1741
TEKT5	8.1739
KDM5D	8.1725
AC010889.1	8.1723
AL365271.1	8.1719
AC011195.2	8.1713
AC005186.1	8.171
UTY	8.1706
AL109935.2	8.1705
[truncated: 5,405 more rows]
